# Supplementary material for: Vitamin D modulates gene expression in four major muscle tissues in Atlantic salmon
Source: Sci Rep. 2025 Nov 6;15:38939. doi: 10.1038/s41598-025-22850-1 (PMC12592442; doi:10.1038/s41598-025-22850-1)
Supplement: Supplementary file 1 — Supplementary Material 1 [file 41598_2025_22850_MOESM1_ESM.xlsx]

## Sheet: S1-QC
sample	library	raw_reads	raw_bases	clean_reads	clean_bases	error_rate	Q20	Q30	GC_pct
DZER_B1_HEAR	ERRA230005711-2a	88727748	13.31G	86684672	13.0G	0.01	98.67	96.52	48.67
DTHO_B1_HEAR	ERAS230005713-2r	91835906	13.78G	86598948	12.99G	0.01	98.21	95.23	48.14
DZER_S1_HEAR	ERAS230005714-2r	91429188	13.71G	84945950	12.74G	0.01	98.14	94.97	48.26
DHUN_S1_HEAR	ERAS230005715-2r	82816788	12.42G	75807962	11.37G	0.01	98.19	95.17	47.87
DTHO_S1_HEAR	ERAS230005716-2r	81604870	12.24G	76275464	11.44G	0.01	98.12	95.01	47.39
DZER_B2_HEAR	ERAS230005717-2r	93970806	14.1G	88470212	13.27G	0.01	98.19	95.16	48.15
DHUN_B2_HEAR	ERAS230005718-2r	85019438	12.75G	79648324	11.95G	0.01	98.12	94.97	47.85
DTHO_B2_HEAR	ERAS230005719-2r	96174516	14.43G	91433362	13.72G	0.01	98.15	95.04	47.79
DZER_S2_HEAR	ERAS230005720-2r	108752634	16.31G	102021924	15.3G	0.01	98.15	95.05	48.55
DHUN_S2_HEAR	ERAS230005721-2r	88788220	13.32G	80147864	12.02G	0.01	97.96	94.56	48.42
DTHO_S2_HEAR	ERAS230005722-3r	80660792	12.1G	75708772	11.36G	0.01	98.06	94.87	48.19
DZER_B3_HEAR	ERAS230005723-2r	108862598	16.33G	101692086	15.25G	0.01	98.1	94.95	49.02
DHUN_B3_HEAR	ERAS230005724-2r	97169368	14.58G	92200420	13.83G	0.01	98.11	95	48.1
DTHO_B3_HEAR	ERAS230005725-2r	93677248	14.05G	87414722	13.11G	0.01	98.17	95.15	47.91
DZER_S3_HEAR	ERAS230005726-2r	84385004	12.66G	77859630	11.68G	0.01	97.93	94.49	48.37
DHUN_S3_HEAR	ERAS230005727-2r	87028104	13.05G	86805508	13.02G	0.01	97.95	94.56	48.2
DTHO_S3_HEAR	ERAS230005728-2r	80051874	12.01G	73029714	10.95G	0.01	98	94.64	48.07
DZER_B1_STOM	ERAS230005729-2r	83287226	12.49G	77592636	11.64G	0.01	98.36	95.5	49.68
DHUN_B1_STOM	ERAS230005730-2r	97873100	14.68G	89292240	13.39G	0.01	98.23	95.19	48.21
DTHO_B1_STOM	ERAS230005731-2r	87358124	13.1G	80562678	12.08G	0.01	98.24	95.22	49.91
DZER_S1_STOM	ERAS230005732-1r	97357500	14.6G	88530702	13.28G	0.01	98.09	94.9	47.83
DHUN_S1_STOM	ERAS230005733-2r	92250658	13.84G	83911880	12.59G	0.01	98.14	95.01	49.2
DTHO_S1_STOM	ERAS230005734-2r	86448858	12.97G	80469472	12.07G	0.01	98.02	94.7	48.8
DZER_B2_STOM	ERAS230005735-2r	119060832	17.86G	112430424	16.86G	0.01	98.24	95.15	50.59
DHUN_B2_STOM	ERAS230005736-2r	87036786	13.06G	81631298	12.24G	0.01	98.33	95.41	50.11
DTHO_B2_STOM	ERAS230005737-2r	88537724	13.28G	82530986	12.38G	0.01	98.06	94.65	50.59
DZER_S2_STOM	ERAS230005738-2r	88020864	13.2G	84518824	12.68G	0.01	98.15	94.92	49.61
DHUN_S2_STOM	ERAS230005739-1r	81531118	12.23G	81350366	12.2G	0.01	98.3	95.4	49.89
DTHO_S2_STOM	ERAS230005740-2r	86217558	12.93G	78902796	11.84G	0.01	98.12	94.83	50.15
DZER_B3_STOM	ERAS230005741-2r	83802088	12.57G	76510954	11.48G	0.01	98.1	94.78	50.37
DHUN_B3_STOM	ERAS230005742-1r	95658266	14.35G	90276574	13.54G	0.01	98.2	95.08	50.91
DTHO_B3_STOM	ERAS230005743-2r	87956924	13.19G	82479284	12.37G	0.01	98.27	95.26	50.41
DZER_S3_STOM	ERAS230005744-2r	94473484	14.17G	90671152	13.6G	0.01	98.1	94.93	49.23
DHUN_S3_STOM	ERAS230005745-2r	81451224	12.22G	75831332	11.37G	0.01	97.9	94.39	50.17
DTHO_S3_STOM	ERAS230005746-2r	89546894	13.43G	83944446	12.59G	0.01	98.19	95.12	50.53
DZER_B1_ADMS	ERAS230005747-1r	91771678	13.77G	84655408	12.7G	0.01	98.34	95.41	50.82
DHUN_B1_ADMS	ERAS230005748-1r	82837116	12.43G	78114772	11.72G	0.01	98.38	95.49	50.16
DTHO_B1_ADMS	ERAS230005749-1r	82234480	12.34G	77204554	11.58G	0.01	98.13	94.96	50.88
DZER_S1_ADMS	ERAS230005750-1r	116369222	17.46G	107848088	16.18G	0.01	98.3	95.29	50.6
DHUN_S1_ADMS	ERAS230005751-1r	92877252	13.93G	87241042	13.09G	0.01	98.31	95.36	50.68
DTHO_S1_ADMS	ERAS230005752-1r	93829766	14.07G	89964392	13.49G	0.01	98.28	95.26	50.46
DZER_B2_ADMS	ERAS230005753-1r	89019244	13.35G	83313944	12.5G	0.01	98.27	95.21	50.77
DHUN_B2_ADMS	ERAS230005754-1r	85330622	12.8G	78877268	11.83G	0.01	98.17	94.95	50.78
DTHO_B2_ADMS	ERAS230005755-1r	82144664	12.32G	77672068	11.65G	0.01	98.14	94.9	50.48
DZER_S2_ADMS	ERAS230005756-1r	92508106	13.88G	84020604	12.6G	0.01	98.34	95.38	51.15
DHUN_S2_ADMS	ERAS230005757-1r	80549168	12.08G	73236196	10.99G	0.01	98.29	95.3	50.48
DTHO_S2_ADMS	ERAS230005758-1r	80705638	12.11G	76738072	11.51G	0.01	98.28	95.25	50.22
DZER_B3_ADMS	ERAS230005759-1r	87605060	13.14G	81672084	12.25G	0.01	98.07	94.84	50.02
DHUN_B3_ADMS	ERAS230005760-1r	90455568	13.57G	82428346	12.36G	0.01	98.3	95.36	50.08
DTHO_B3_ADMS	ERAS230005761-1r	91348846	13.7G	85454570	12.82G	0.01	98.09	94.81	49.68
DZER_S3_ADMS	ERAS230005762-1r	79865406	11.98G	79700100	11.96G	0.01	98.06	94.78	50.09
DHUN_S3_ADMS	ERAS230005763-1r	84372288	12.66G	78890440	11.83G	0.01	98.31	95.42	48.91
DTHO_S3_ADMS	ERAS230005764-1r	84360968	12.65G	76072790	11.41G	0.01	98.33	95.45	48.82
DZER_B1_FILL	ERAS230005765-1r	98043406	14.71G	90641218	13.6G	0.01	98.3	95.37	48.17
DHUN_B1_FILL	ERAS230005766-1r	78697232	11.8G	72388502	10.86G	0.01	98.15	95.03	49.06
DTHO_B1_FILL	ERAS230005767-1r	86135300	12.92G	80463732	12.07G	0.01	98.06	94.71	50.13
DZER_S1_FILL	ERAS230005768-1r	89638706	13.45G	89463826	13.42G	0.01	98.28	95.34	50.62
DHUN_S1_FILL	ERAS230005769-1r	88098862	13.21G	82766504	12.41G	0.01	98.31	95.33	48.79
DTHO_S1_FILL	ERAS230005770-1r	84604100	12.69G	77834832	11.68G	0.01	98.2	95.02	50.04
DZER_B2_FILL	ERAS230005771-1r	90439162	13.57G	84549170	12.68G	0.01	98.3	95.3	50.31
DHUN_B2_FILL	ERAS230005772-1r	104142590	15.62G	98970864	14.85G	0.01	98.36	95.42	50.21
DTHO_B2_FILL	ERAS230005773-1r	80559076	12.08G	76430136	11.46G	0.01	98.27	95.25	48.75
DZER_S2_FILL	ERAS230005774-1r	89854500	13.48G	86101286	12.92G	0.01	98.2	95.16	48.88
DHUN_S2_FILL	ERAS230005775-2r	79952904	11.99G	74630858	11.19G	0.01	98.23	95.2	49.99
DTHO_S2_FILL	ERAS230005776-2r	82610492	12.39G	79232172	11.88G	0.01	98.16	94.93	49.7
DZER_B3_FILL	ERAS230005777-2r	82858896	12.43G	75774570	11.37G	0.01	98.06	94.66	50.35
DHUN_B3_FILL	ERAS230005778-2r	102539164	15.38G	96815772	14.52G	0.01	98.17	94.95	49.61
DTHO_B3_FILL	ERAS230005779-2r	95951202	14.39G	89279432	13.39G	0.01	98.27	95.26	50.29
DZER_S3_FILL	ERAS230005780-2r	83736606	12.56G	78812596	11.82G	0.01	98.38	95.47	50.32
DHUN_S3_FILL	ERAS230005781-2r	88652208	13.3G	80652936	12.1G	0.01	98.31	95.35	50.3
DTHO_S3_FILL	ERAS230005782-2r	83504796	12.53G	77520798	11.63G	0.01	98.36	95.43	50.48

## Sheet: S2-Mapping
sample	total_reads	total_map	unique_map	multi_map	read1_map	read2_map	positive_map	negative_map	splice_map	unsplice_map	proper_map
DZER_B1_HEAR	86684672	74489406(85.93%)	67284305(77.62%)	7205101(8.31%)	33767167(38.95%)	33517138(38.67%)	33630188(38.8%)	33654117(38.82%)	26608568(30.7%)	40675737(46.92%)	64877596(74.84%)
DTHO_B1_HEAR	86598948	71624226(82.71%)	67916155(78.43%)	3708071(4.28%)	34038450(39.31%)	33877705(39.12%)	33916941(39.17%)	33999214(39.26%)	28393205(32.79%)	39522950(45.64%)	62593188(72.28%)
DZER_S1_HEAR	84945950	70396505(82.87%)	66386334(78.15%)	4010171(4.72%)	33276430(39.17%)	33109904(38.98%)	33154386(39.03%)	33231948(39.12%)	28011483(32.98%)	38374851(45.18%)	59964824(70.59%)
DHUN_S1_HEAR	75807962	60887369(80.32%)	57155026(75.39%)	3732343(4.92%)	28664359(37.81%)	28490667(37.58%)	28541309(37.65%)	28613717(37.75%)	23077145(30.44%)	34077881(44.95%)	51455968(67.88%)
DTHO_S1_HEAR	76275464	61521441(80.66%)	56590394(74.19%)	4931047(6.46%)	28375897(37.2%)	28214497(36.99%)	28251901(37.04%)	28338493(37.15%)	20787695(27.25%)	35802699(46.94%)	50545854(66.27%)
DZER_B2_HEAR	88470212	71055024(80.32%)	67054486(75.79%)	4000538(4.52%)	33626399(38.01%)	33428087(37.78%)	33483877(37.85%)	33570609(37.95%)	27007448(30.53%)	40047038(45.27%)	60722264(68.64%)
DHUN_B2_HEAR	79648324	65861839(82.69%)	61687073(77.45%)	4174766(5.24%)	30929174(38.83%)	30757899(38.62%)	30799624(38.67%)	30887449(38.78%)	24347195(30.57%)	37339878(46.88%)	55487408(69.67%)
DTHO_B2_HEAR	91433362	76275917(83.42%)	71604475(78.31%)	4671442(5.11%)	35888768(39.25%)	35715707(39.06%)	35758537(39.11%)	35845938(39.2%)	28325166(30.98%)	43279309(47.33%)	64508810(70.55%)
DZER_S2_HEAR	102021924	85692480(83.99%)	80155831(78.57%)	5536649(5.43%)	40156171(39.36%)	39999660(39.21%)	40029755(39.24%)	40126076(39.33%)	34183890(33.51%)	45971941(45.06%)	72244724(70.81%)
DHUN_S2_HEAR	80147864	65216132(81.37%)	60317373(75.26%)	4898759(6.11%)	30255063(37.75%)	30062310(37.51%)	30137799(37.6%)	30179574(37.65%)	25014942(31.21%)	35302431(44.05%)	54073384(67.47%)
DTHO_S2_HEAR	75708772	62271080(82.25%)	57746212(76.27%)	4524868(5.98%)	28945387(38.23%)	28800825(38.04%)	28840120(38.09%)	28906092(38.18%)	23148512(30.58%)	34597700(45.7%)	52296948(69.08%)
DZER_B3_HEAR	101692086	85651183(84.23%)	79684316(78.36%)	5966867(5.87%)	39933529(39.27%)	39750787(39.09%)	39792886(39.13%)	39891430(39.23%)	33198511(32.65%)	46485805(45.71%)	73036968(71.82%)
DHUN_B3_HEAR	92200420	74294296(80.58%)	70425995(76.38%)	3868301(4.2%)	35314268(38.3%)	35111727(38.08%)	35172509(38.15%)	35253486(38.24%)	27628651(29.97%)	42797344(46.42%)	64034560(69.45%)
DTHO_B3_HEAR	87414722	71626044(81.94%)	67790403(77.55%)	3835641(4.39%)	33987275(38.88%)	33803128(38.67%)	33857210(38.73%)	33933193(38.82%)	26800655(30.66%)	40989748(46.89%)	61930906(70.85%)
DZER_S3_HEAR	77859630	62148372(79.82%)	58186748(74.73%)	3961624(5.09%)	29184971(37.48%)	29001777(37.25%)	29045229(37.3%)	29141519(37.43%)	24037522(30.87%)	34149226(43.86%)	51281322(65.86%)
DHUN_S3_HEAR	86805508	70348531(81.04%)	65670957(75.65%)	4677574(5.39%)	32930168(37.94%)	32740789(37.72%)	32784750(37.77%)	32886207(37.88%)	27052206(31.16%)	38618751(44.49%)	57722662(66.5%)
DTHO_S3_HEAR	73029714	60278151(82.54%)	56281678(77.07%)	3996473(5.47%)	28228599(38.65%)	28053079(38.41%)	28099392(38.48%)	28182286(38.59%)	22924428(31.39%)	33357250(45.68%)	50047988(68.53%)
DZER_B1_STOM	77592636	67075789(86.45%)	52205268(67.28%)	14870521(19.16%)	26157991(33.71%)	26047277(33.57%)	26086409(33.62%)	26118859(33.66%)	25907807(33.39%)	26297461(33.89%)	46600936(60.06%)
DHUN_B1_STOM	89292240	75624222(84.69%)	67601821(75.71%)	8022401(8.98%)	33875692(37.94%)	33726129(37.77%)	33778849(37.83%)	33822972(37.88%)	30670024(34.35%)	36931797(41.36%)	59091240(66.18%)
DTHO_B1_STOM	80562678	69239069(85.94%)	53698455(66.65%)	15540614(19.29%)	26904900(33.4%)	26793555(33.26%)	26856851(33.34%)	26841604(33.32%)	27168275(33.72%)	26530180(32.93%)	48032004(59.62%)
DZER_S1_STOM	88530702	72381889(81.76%)	66216851(74.8%)	6165038(6.96%)	33195915(37.5%)	33020936(37.3%)	33067971(37.35%)	33148880(37.44%)	26459974(29.89%)	39756877(44.91%)	59803510(67.55%)
DHUN_S1_STOM	83911880	71930975(85.72%)	63701040(75.91%)	8229935(9.81%)	31920014(38.04%)	31781026(37.87%)	31828230(37.93%)	31872810(37.98%)	29296127(34.91%)	34404913(41.0%)	57310916(68.3%)
DTHO_S1_STOM	80469472	65651972(81.59%)	55888530(69.45%)	9763442(12.13%)	28012606(34.81%)	27875924(34.64%)	27942740(34.72%)	27945790(34.73%)	23298433(28.95%)	32590097(40.5%)	51315542(63.77%)
DZER_B2_STOM	112430424	99824259(88.79%)	90804113(80.76%)	9020146(8.02%)	45486859(40.46%)	45317254(40.31%)	45382894(40.37%)	45421219(40.4%)	49572031(44.09%)	41232082(36.67%)	82767812(73.62%)
DHUN_B2_STOM	81631298	72960894(89.38%)	66964764(82.03%)	5996130(7.35%)	33555976(41.11%)	33408788(40.93%)	33447344(40.97%)	33517420(41.06%)	35072038(42.96%)	31892726(39.07%)	61450576(75.28%)
DTHO_B2_STOM	82530986	67466439(81.75%)	61868134(74.96%)	5598305(6.78%)	31019383(37.59%)	30848751(37.38%)	30906715(37.45%)	30961419(37.51%)	32842515(39.79%)	29025619(35.17%)	56452630(68.4%)
DZER_S2_STOM	84518824	74102997(87.68%)	68434277(80.97%)	5668720(6.71%)	34300540(40.58%)	34133737(40.39%)	34203113(40.47%)	34231164(40.5%)	35161053(41.6%)	33273224(39.37%)	62668440(74.15%)
DHUN_S2_STOM	81350366	71251050(87.59%)	65604285(80.64%)	5646765(6.94%)	32883860(40.42%)	32720425(40.22%)	32779184(40.29%)	32825101(40.35%)	33817818(41.57%)	31786467(39.07%)	58958252(72.47%)
DTHO_S2_STOM	78902796	68971448(87.41%)	62918894(79.74%)	6052554(7.67%)	31528562(39.96%)	31390332(39.78%)	31441063(39.85%)	31477831(39.89%)	32734929(41.49%)	30183965(38.25%)	56669798(71.82%)
DZER_B3_STOM	76510954	67169825(87.79%)	59863496(78.24%)	7306329(9.55%)	29997067(39.21%)	29866429(39.04%)	30011285(39.22%)	29852211(39.02%)	32649053(42.67%)	27214443(35.57%)	54149400(70.77%)
DHUN_B3_STOM	90276574	80525829(89.2%)	70558167(78.16%)	9967662(11.04%)	35360075(39.17%)	35198092(38.99%)	35316521(39.12%)	35241646(39.04%)	38819659(43.0%)	31738508(35.16%)	64460876(71.4%)
DTHO_B3_STOM	82479284	72014638(87.31%)	63428463(76.9%)	8586175(10.41%)	31790174(38.54%)	31638289(38.36%)	31745258(38.49%)	31683205(38.41%)	33677497(40.83%)	29750966(36.07%)	58670766(71.13%)
DZER_S3_STOM	90671152	80049524(88.29%)	74113396(81.74%)	5936128(6.55%)	37146456(40.97%)	36966940(40.77%)	37039691(40.85%)	37073705(40.89%)	34959575(38.56%)	39153821(43.18%)	67927504(74.92%)
DHUN_S3_STOM	75831332	66426142(87.6%)	61627257(81.27%)	4798885(6.33%)	30913551(40.77%)	30713706(40.5%)	30813197(40.63%)	30814060(40.63%)	30588820(40.34%)	31038437(40.93%)	56629864(74.68%)
DTHO_S3_STOM	83944446	75467586(89.9%)	65953567(78.57%)	9514019(11.33%)	33062705(39.39%)	32890862(39.18%)	32997202(39.31%)	32956365(39.26%)	35310259(42.06%)	30643308(36.5%)	61618630(73.4%)
DZER_B1_ADMS	84655408	73936911(87.34%)	65957064(77.91%)	7979847(9.43%)	33043677(39.03%)	32913387(38.88%)	33004300(38.99%)	32952764(38.93%)	36177969(42.74%)	29779095(35.18%)	60714330(71.72%)
DHUN_B1_ADMS	78114772	69006418(88.34%)	62716735(80.29%)	6289683(8.05%)	31414215(40.22%)	31302520(40.07%)	31379252(40.17%)	31337483(40.12%)	33704826(43.15%)	29011909(37.14%)	57778992(73.97%)
DTHO_B1_ADMS	77204554	68623450(88.89%)	64038525(82.95%)	4584925(5.94%)	32094124(41.57%)	31944401(41.38%)	32014244(41.47%)	32024281(41.48%)	34683933(44.92%)	29354592(38.02%)	59231980(76.72%)
DZER_S1_ADMS	107848088	95069393(88.15%)	85927889(79.67%)	9141504(8.48%)	43042971(39.91%)	42884918(39.76%)	42990934(39.86%)	42936955(39.81%)	46721911(43.32%)	39205978(36.35%)	77532598(71.89%)
DHUN_S1_ADMS	87241042	76936965(88.19%)	69215875(79.34%)	7721090(8.85%)	34671183(39.74%)	34544692(39.6%)	34614626(39.68%)	34601249(39.66%)	36870498(42.26%)	32345377(37.08%)	63584944(72.88%)
DTHO_S1_ADMS	89964392	79792087(88.69%)	70937407(78.85%)	8854680(9.84%)	35531688(39.5%)	35405719(39.36%)	35534218(39.5%)	35403189(39.35%)	39455924(43.86%)	31481483(34.99%)	64361778(71.54%)
DZER_B2_ADMS	83313944	74599094(89.54%)	65964194(79.18%)	8634900(10.36%)	33043438(39.66%)	32920756(39.51%)	33024521(39.64%)	32939673(39.54%)	36549977(43.87%)	29414217(35.31%)	59406668(71.3%)
DHUN_B2_ADMS	78877268	67988306(86.2%)	58952276(74.74%)	9036030(11.46%)	29543530(37.46%)	29408746(37.28%)	29504238(37.41%)	29448038(37.33%)	31733510(40.23%)	27218766(34.51%)	53028508(67.23%)
DTHO_B2_ADMS	77672068	67880668(87.39%)	59288266(76.33%)	8592402(11.06%)	29705918(38.25%)	29582348(38.09%)	29683159(38.22%)	29605107(38.12%)	31624468(40.72%)	27663798(35.62%)	54326478(69.94%)
DZER_S2_ADMS	84020604	73552251(87.54%)	64639256(76.93%)	8912995(10.61%)	32373288(38.53%)	32265968(38.4%)	32352979(38.51%)	32286277(38.43%)	35961191(42.8%)	28678065(34.13%)	58032178(69.07%)
DHUN_S2_ADMS	73236196	64879587(88.59%)	57266294(78.19%)	7613293(10.4%)	28698081(39.19%)	28568213(39.01%)	28648395(39.12%)	28617899(39.08%)	31013588(42.35%)	26252706(35.85%)	52075972(71.11%)
DTHO_S2_ADMS	76738072	63402266(82.62%)	55192648(71.92%)	8209618(10.7%)	27656155(36.04%)	27536493(35.88%)	27615184(35.99%)	27577464(35.94%)	28571673(37.23%)	26620975(34.69%)	49990374(65.14%)
DZER_B3_ADMS	81672084	66156936(81.0%)	50240755(61.52%)	15916181(19.49%)	25166663(30.81%)	25074092(30.7%)	25150924(30.8%)	25089831(30.72%)	22667753(27.75%)	27573002(33.76%)	46387346(56.8%)
DHUN_B3_ADMS	82428346	70318493(85.31%)	55821046(67.72%)	14497447(17.59%)	27965264(33.93%)	27855782(33.79%)	27895282(33.84%)	27925764(33.88%)	28907149(35.07%)	26913897(32.65%)	49613834(60.19%)
DTHO_B3_ADMS	85454570	73658821(86.2%)	61862233(72.39%)	11796588(13.8%)	31008523(36.29%)	30853710(36.11%)	30910286(36.17%)	30951947(36.22%)	30238426(35.39%)	31623807(37.01%)	54845634(64.18%)
DZER_S3_ADMS	79700100	67323932(84.47%)	52323467(65.65%)	15000465(18.82%)	26219523(32.9%)	26103944(32.75%)	26169721(32.84%)	26153746(32.82%)	26266382(32.96%)	26057085(32.69%)	46643646(58.52%)
DHUN_S3_ADMS	78890440	66088985(83.77%)	50707676(64.28%)	15381309(19.5%)	25410683(32.21%)	25296993(32.07%)	25362726(32.15%)	25344950(32.13%)	23779009(30.14%)	26928667(34.13%)	45129408(57.21%)
DTHO_S3_ADMS	76072790	64224356(84.42%)	56487232(74.25%)	7737124(10.17%)	28309921(37.21%)	28177311(37.04%)	28220879(37.1%)	28266353(37.16%)	25559874(33.6%)	30927358(40.65%)	50192058(65.98%)
DZER_B1_FILL	90641218	77348284(85.33%)	69619840(76.81%)	7728444(8.53%)	34876356(38.48%)	34743484(38.33%)	34793934(38.39%)	34825906(38.42%)	30302036(33.43%)	39317804(43.38%)	62523082(68.98%)
DHUN_B1_FILL	72388502	61069271(84.36%)	52741051(72.86%)	8328220(11.5%)	26417999(36.49%)	26323052(36.36%)	26344498(36.39%)	26396553(36.47%)	23916241(33.04%)	28824810(39.82%)	46997462(64.92%)
DTHO_B1_FILL	80463732	70118261(87.14%)	55038639(68.4%)	15079622(18.74%)	27588658(34.29%)	27449981(34.11%)	27523038(34.21%)	27515601(34.2%)	28370682(35.26%)	26667957(33.14%)	49196624(61.14%)
DZER_S1_FILL	89463826	77294800(86.4%)	59472792(66.48%)	17822008(19.92%)	29791082(33.3%)	29681710(33.18%)	29732593(33.23%)	29740199(33.24%)	32423855(36.24%)	27048937(30.23%)	53740484(60.07%)
DHUN_S1_FILL	82766504	71474827(86.36%)	58220917(70.34%)	13253910(16.01%)	29175002(35.25%)	29045915(35.09%)	29093956(35.15%)	29126961(35.19%)	27206126(32.87%)	31014791(37.47%)	52228972(63.1%)
DTHO_S1_FILL	77834832	66729453(85.73%)	51866553(66.64%)	14862900(19.1%)	25988852(33.39%)	25877701(33.25%)	25939120(33.33%)	25927433(33.31%)	27126362(34.85%)	24740191(31.79%)	46637700(59.92%)
DZER_B2_FILL	84549170	75401656(89.18%)	69399341(82.08%)	6002315(7.1%)	34764636(41.12%)	34634705(40.96%)	34680060(41.02%)	34719281(41.06%)	37159855(43.95%)	32239486(38.13%)	63698374(75.34%)
DHUN_B2_FILL	98970864	86769949(87.67%)	79526247(80.35%)	7243702(7.32%)	39843398(40.26%)	39682849(40.1%)	39706453(40.12%)	39819794(40.23%)	42857815(43.3%)	36668432(37.05%)	71780446(72.53%)
DTHO_B2_FILL	76430136	66479154(86.98%)	61466788(80.42%)	5012366(6.56%)	30791819(40.29%)	30674969(40.13%)	30675180(40.13%)	30791608(40.29%)	29732274(38.9%)	31734514(41.52%)	55731688(72.92%)
DZER_S2_FILL	86101286	75968931(88.23%)	70982673(82.44%)	4986258(5.79%)	35554491(41.29%)	35428182(41.15%)	35468646(41.19%)	35514027(41.25%)	33840020(39.3%)	37142653(43.14%)	65988070(76.64%)
DHUN_S2_FILL	74630858	65455798(87.71%)	61198207(82.0%)	4257591(5.7%)	30665359(41.09%)	30532848(40.91%)	30561359(40.95%)	30636848(41.05%)	31185085(41.79%)	30013122(40.22%)	55849154(74.83%)
DTHO_S2_FILL	79232172	70105441(88.48%)	64772973(81.75%)	5332468(6.73%)	32459324(40.97%)	32313649(40.78%)	32351173(40.83%)	32421800(40.92%)	33852929(42.73%)	30920044(39.02%)	59168580(74.68%)
DZER_B3_FILL	75774570	66357704(87.57%)	61219763(80.79%)	5137941(6.78%)	30683056(40.49%)	30536707(40.3%)	30588894(40.37%)	30630869(40.42%)	32681173(43.13%)	28538590(37.66%)	55678766(73.48%)
DHUN_B3_FILL	96815772	85924486(88.75%)	79020777(81.62%)	6903709(7.13%)	39585110(40.89%)	39435667(40.73%)	39469204(40.77%)	39551573(40.85%)	41149216(42.5%)	37871561(39.12%)	72065814(74.44%)
DTHO_B3_FILL	89279432	78878250(88.35%)	72811267(81.55%)	6066983(6.8%)	36501782(40.88%)	36309485(40.67%)	36358624(40.72%)	36452643(40.83%)	37738707(42.27%)	35072560(39.28%)	66172510(74.12%)
DZER_S3_FILL	78812596	70037703(88.87%)	64017937(81.23%)	6019766(7.64%)	32073152(40.7%)	31944785(40.53%)	31982307(40.58%)	32035630(40.65%)	34557413(43.85%)	29460524(37.38%)	58823890(74.64%)
DHUN_S3_FILL	80652936	70675798(87.63%)	65047947(80.65%)	5627851(6.98%)	32593290(40.41%)	32454657(40.24%)	32498868(40.29%)	32549079(40.36%)	34246839(42.46%)	30801108(38.19%)	59465268(73.73%)
DTHO_S3_FILL	77520798	68154510(87.92%)	62779184(80.98%)	5375326(6.93%)	31449195(40.57%)	31329989(40.41%)	31344882(40.43%)	31434302(40.55%)	34203215(44.12%)	28575969(36.86%)	57376426(74.01%)

## Sheet: S3-Moderate DEGs
Muscle	Gene ID	Fold change (log2)	Gene Name
AM	EX094662	3.13307
heart	EX111598	-2.9657	derl1
heart	EX093886	-0.735348	mtfr1l	*bolded ensembl IDs were also DE in high vs control
heart	EX017663	-0.0169129	zhx2
heart	EX122198	0.517903
heart	EX093928	0.552373
heart	EX088475	1.22367	gas2a
heart	EX048915	1.59995
heart	EX004581	2.3437	acd10
stomach	EX105051	-2.98693e-06

## Sheet: S4-High DEGs
ensemblID	muscle	baseMean	log2FoldChange	lfcSE	pvalue	padj	gene_name	biomart_gene_name	gene_name_BLAST	gene_name_all	gene_description	BLAST_Y_N	NCBI_sequence_ID
ENSSSAG00000090080	ADMs	148.542	-3.75118	1.72879	5.91e-06	0.0245299					no match
ENSSSAG00000112871	ADMs	26.1173	-3.08799	0.490108	2.12e-11	6.36e-07					Salmo salar zinc finger protein 250-like	Y	XM_045722360.1
ENSSSAG00000118289	ADMs	114.217	-1.64368	0.506802	1.89e-05	0.0436471					no match
ENSSSAG00000044965	ADMs	208.386	-1.52948	0.421306	9.51e-06	0.025943	psat1	psat1		psat1	Phosphoserine Aminotransferase 1	N
ENSSSAG00000069346	ADMs	167.474	-0.776404	0.211001	8.52e-06	0.0255733	SCARA5	SCARA5		SCARA5	Scavenger Receptor Class A Member 5	N
ENSSSAG00000087367	ADMs	6.86318	-5.08e-06	0.0014427	1.53e-08	0.000152982					no match	Y
ENSSSAG00000112053	ADMs	45.7077	-4.53e-06	0.0014427	3.57e-06	0.0178567				osteocalcin 2b	osteocalcin 2b	N
ENSSSAG00000040221	ADMs	8.04459	-3.82e-06	0.0014427	1.66e-05	0.0415381	cpz			cpz	carboxypeptidase Z	N
ENSSSAG00000105947	ADMs	27.0841	-2.35e-06	0.0014427	1.21e-08	0.000152982					butyrophilin-like protein 8	N
ENSSSAG00000005415	ADMs	5564.12	1.20513	0.297468	1.8e-06	0.010826					large ribosomal subunit protein eL20	N
ENSSSAG00000099524	ADMs	332.755	1.42214	0.386231	8.22e-06	0.0255733	nfil3-5	nfil3-5		nfil3-5		N
ENSSSAG00000116233	ADMs	62.0269	1.68759	0.379562	2.16e-07	0.00161673					double-strand-break repair protein rad21 homolog A-like	N
ENSSSAG00000106621	ADMs	20.1432	2.93043	0.834503	6.54e-06	0.0245299					no match	Y
ENSSSAG00000059264	filet	23.1371	2.35621	0.424397	1.28e-09	3.93e-05			frrs1	frrs1	putative ferric-chelate reductase 1	N
ENSSSAG00000120674	filet	8.40372	2.41854	0.640706	8.35e-06	0.0427687
ENSSSAG00000104459	filet	20.6027	3.7252	0.958497	3.46e-06	0.0213052
ENSSSAG00000091598	filet	6.80771	3.84054	0.920516	1.96e-06	0.0150498		upk1a		upk1a	uroplakin 1a
ENSSSAG00000001874	filet	12.7666	4.24425	0.928296	1.51e-07	0.00231846					Salmo salar tryptase	Y	XM_045710221.1
ENSSSAG00000004487	filet	11.5735	4.38704	1.00962	5.76e-07	0.00590698					Salmo salar mucin-2-like	Y	XM_045721458.1
ENSSSAG00000085492	heart	104.373	-1.99254	0.584309	4.42e-06	0.00209628					tetratricopeptide repeat protein 30A	N
ENSSSAG00000120793	heart	66.6069	-1.91524	0.670447	7.68e-05	0.00971927					no match
ENSSSAG00000073978	heart	61.0386	-1.84883	0.450666	1.46e-06	0.000931323	slc24a4b			slc24a4b	Solute Carrier Family 24 Member 4	N
ENSSSAG00000108746	heart	60.5965	-1.68823	0.685518	0.000295592	0.0197451					no match
ENSSSAG00000077252	heart	96.4246	-1.64625	0.282665	2.3e-10	1.61e-06					sortilin	N
ENSSSAG00000073280	heart	391.45	-1.63452	0.619451	0.000152316	0.0142158	klf15	klf15		klf15	KLF Transcription Factor 15	N
ENSSSAG00000007137	heart	1105.24	-1.58988	0.513766	4.58e-05	0.00755962	cox4i2	cox4i2		cox4i2	Cytochrome C Oxidase Subunit 4I2	N
ENSSSAG00000064884	heart	138.088	-1.51937	0.537271	6.39e-05	0.00854696	chordc1a	chordc1a		chordc1a	Cysteine And Histidine Rich Domain Containing 1	N
ENSSSAG00000000959	heart	215.392	-1.47196	0.363928	1.08e-06	0.000804129	gys1	gys1		gys1	Glycogen Synthase 1	N
ENSSSAG00000069706	heart	153.837	-1.41545	0.535539	0.000251233	0.0185053	CP1A1	CP1A1		CP1A1	Cytochrome P450 Family 1 Subfamily A Member 1	N
ENSSSAG00000042664	heart	1353.87	-1.37177	0.410133	1.76e-05	0.00455005	gys1	gys1		gys1	Glycogen Synthase 1	N
ENSSSAG00000004801	heart	283.705	-1.34969	0.416455	4.3e-05	0.00727988	lrat	lrat		lrat	Lecithin Retinol Acyltransferase	N
ENSSSAG00000077766	heart	177.035	-1.33347	0.419766	4.43e-05	0.00741086					mitochondrial import inner membrane translocase subunit TIM44-like	N
ENSSSAG00000007690	heart	4702.66	-1.32509	0.530358	0.000211991	0.0164514	ACTA1	ACTA1		ACTA1	Actin Alpha 1, Skeletal Muscle	N
ENSSSAG00000066339	heart	1412.89	-1.28889	0.729371	0.000948142	0.0386294	slc2a1b			slc2a1b	Solute Carrier Family 2 Member 1	N
ENSSSAG00000071289	heart	138.823	-1.27182	0.487028	0.000262338	0.018741	frmd3	FRMD3		frmd3	FERM Domain Containing 3	N
ENSSSAG00000095485	heart	55.2407	-1.24063	0.345871	1.2e-05	0.00364552					no match	Y
ENSSSAG00000105729	heart	359.156	-1.21346	0.494818	0.00028408	0.0194419	bag4	bag4		bag4	BAG Cochaperone 4	N
ENSSSAG00000117027	heart	93.5111	-1.19358	0.472248	0.000331018	0.0211962	ssh2a			ssh2a	Slingshot Protein Phosphatase 2	N
ENSSSAG00000006992	heart	794.397	-1.18373	0.604982	0.00123776	0.0447636					ornithine decarboxylase 1
ENSSSAG00000007989	heart	979.37	-1.17807	0.328125	1.28e-05	0.00383388					dynamin-1-like protein	N
ENSSSAG00000010242	heart	925.748	-1.16516	0.407733	0.000131727	0.0130834	pygma	pygma		pygma	Glycogen Phosphorylase, Muscle Associated	N
ENSSSAG00000080069	heart	800.294	-1.1501	0.489486	0.000469093	0.0257148					ubiquitin carboxyl-terminal hydrolase 2
ENSSSAG00000074489	heart	1863.24	-1.11674	0.229304	4.79e-08	8.92e-05	LRPPRC	lrpprc		LRPPRC	Leucine Rich Pentatricopeptide Repeat Containing	N
ENSSSAG00000078306	heart	3844.1	-1.10898	0.306055	9.88e-06	0.00316521	pfkpa	PFKP		pfkpa	Phosphofructokinase, Platelet	N
ENSSSAG00000093278	heart	76.4448	-1.10657	0.265297	1.32e-06	0.000902968					Salmo trutta sorting nexin-19-like	Y	XM_029720113.1
ENSSSAG00000059816	heart	4291.75	-1.10361	0.374729	9.28e-05	0.0108296	HEM1	HEM1		HEM1	5-aminolevulinate synthase	N
ENSSSAG00000053814	heart	311.093	-1.10249	0.398321	0.000172974	0.0152375	cyp1b1	cyp1b1		cyp1b1	Cytochrome P450 Family 1 Subfamily B Member 1	N
ENSSSAG00000014558	heart	83.0376	-1.08	0.558046	0.0011574	0.0432864		cac1sa		cac1sa
ENSSSAG00000120478	heart	122.811	-1.07735	0.175311	3.93e-11	5.12e-07	tdh	tdh		tdh	L-Threonine Dehydrogenase (Pseudogene)	N
ENSSSAG00000110442	heart	102.927	-1.06839	0.34383	6.22e-05	0.00845165					no match	Y
ENSSSAG00000099687	heart	711.405	-1.04817	0.36816	0.000150228	0.0141927					no match
ENSSSAG00000096845	heart	2201.35	-1.04171	0.509935	0.000840712	0.0362555		ADAMTS8		ADAMTS8
ENSSSAG00000040563	heart	1303.27	-1.03154	0.358739	0.000152411	0.0142158		desma		desma
ENSSSAG00000039751	heart	84.8472	-1.00216	0.353259	0.00016565	0.0148942		IGFBP-5A		IGFBP-5A
ENSSSAG00000008911	heart	898.758	-0.993133	0.23794	1.27e-06	0.000893234					aspartate aminotransferase, mitochondrial	N
ENSSSAG00000105677	heart	151.42	-0.972358	0.258537	7.32e-06	0.00255667					huntingtin-like
ENSSSAG00000003721	heart	1523	-0.967469	0.387232	0.000370522	0.0224274	cavin1a	CAVIN1		cavin1a		N
ENSSSAG00000010155	heart	432.266	-0.949349	0.224735	1.11e-06	0.000804129					mitochondrial import receptor subunit TOM40 homolog	N
ENSSSAG00000040154	heart	138.471	-0.94919	0.355931	0.000240036	0.0179411	mylk4b			mylk4b	Myosin Light Chain Kinase Family Member 4	N
ENSSSAG00000062905	heart	399.77	-0.945935	0.287074	3.87e-05	0.00687776					high affinity cationic amino acid transporter 1-like	N
ENSSSAG00000085940	heart	73.9597	-0.941875	0.205082	2.05e-07	0.000280778	opa3	opa3		opa3	Outer Mitochondrial Membrane Lipid Metabolism Regulator OPA3	N
ENSSSAG00000092642	heart	331.168	-0.938774	0.245784	6.02e-06	0.00240845	smim12	smim12		smim12	Small Integral Membrane Protein 12	N
ENSSSAG00000081733	heart	232.535	-0.930541	0.19276	6.79e-08	0.000110581		frem2b		frem2b
ENSSSAG00000057291	heart	192.276	-0.926783	0.269001	2.42e-05	0.00553934	lpin1	lpin1a		lpin1	Lipin 1	N
ENSSSAG00000005055	heart	416.233	-0.924055	0.218475	9.87e-07	0.000803257		PTPRB		PTPRB
ENSSSAG00000030661	heart	3192.47	-0.923626	0.302884	9.44e-05	0.0108467		AATM		AATM
ENSSSAG00000116058	heart	66.2507	-0.918176	0.32764	0.000181983	0.0155072		xylt1		xylt1
ENSSSAG00000120620	heart	110.393	-0.901526	0.28456	5.63e-05	0.00810454					V-type proton ATPase subunit S1-like	N
ENSSSAG00000067808	heart	707.29	-0.892653	0.228281	4.14e-06	0.00203593					5-aminolevulinate synthase, nonspecific, mitochondrial-like	N
ENSSSAG00000073537	heart	440.125	-0.888527	0.294535	9.39e-05	0.0108296					protein phosphatase Slingshot homolog 2	N
ENSSSAG00000064442	heart	1118.12	-0.886042	0.235235	6.89e-06	0.00249621	got2a	got2a		got2a	Glutamic-Oxaloacetic Transaminase 2	N
ENSSSAG00000068056	heart	86.7384	-0.879615	0.340188	0.000355396	0.0217534	DPYSL2	DPYSL2		DPYSL2	Dihydropyrimidinase Like 2	N
ENSSSAG00000120551	heart	41.5147	-0.875081	0.325376	0.000282437	0.0194419		CIART		CIART
ENSSSAG00000046579	heart	73.4302	-0.873188	0.273959	6.16e-05	0.00840427					no match	Y
ENSSSAG00000003539	heart	3166.8	-0.869549	0.265358	4.19e-05	0.0071834	uqcrc2a			uqcrc2a	Ubiquinol-Cytochrome C Reductase Core Protein 2	N
ENSSSAG00000081694	heart	106.956	-0.867856	0.22018	3.62e-06	0.00181391	chchd4a	chchd4a		chchd4a		N
ENSSSAG00000009439	heart	382.013	-0.86721	0.458511	0.00139777	0.0480828		SRL		SRL
ENSSSAG00000116094	heart	59.9061	-0.86615	0.225326	5.69e-06	0.00239421					no match	Y
ENSSSAG00000092615	heart	115	-0.854341	0.245009	2.06e-05	0.00491631	slc25a14	slc25a14		slc25a14	Solute Carrier Family 25 Member 14	N
ENSSSAG00000046083	heart	714.301	-0.852784	0.270784	5.45e-05	0.00810454	lonp1			lonp1	Lon Peptidase 1, Mitochondrial	N
ENSSSAG00000051502	heart	755.744	-0.851861	0.211019	2.55e-06	0.0013576	slc16a1a	slc16a1a		slc16a1a		N
ENSSSAG00000078313	heart	5051.93	-0.848318	0.312041	0.00021005	0.0163984	slc2a1b			slc2a1b	Solute Carrier Family 2 Member 1	N
ENSSSAG00000081432	heart	313.5	-0.847983	0.381273	0.00073005	0.0333966		hspd1		hspd1
ENSSSAG00000093886	heart	211.164	-0.846826	0.224238	6.72e-06	0.00249013	mtfr1l	mtfr1l		mtfr1l	Mitochondrial Fission Regulator 1 Like	N
ENSSSAG00000005296	heart	64.7503	-0.846157	0.242319	2.14e-05	0.00503435					Salmo salar dual-specificity tyrosine-(Y)-phosphorylation regulated kinase 2	Y	XM_045700200.1
ENSSSAG00000120610	heart	84.5721	-0.843027	0.334666	0.000435752	0.0248115					no match	Y
ENSSSAG00000068507	heart	130.126	-0.839754	0.196785	1.02e-06	0.000803257					patatin-like phospholipase domain-containing protein 7	N
ENSSSAG00000080327	heart	71.1032	-0.831827	0.324172	0.000353805	0.021707		abcb9		abcb9
ENSSSAG00000113846	heart	137.777	-0.828496	0.270052	9e-05	0.0107298	mri1	mri1		mri1	Methylthioribose-1-Phosphate Isomerase 1	N
ENSSSAG00000101039	heart	223.918	-0.82545	0.26948	8.37e-05	0.0102958	trib2			trib2	Tribbles Pseudokinase 2	N
ENSSSAG00000060254	heart	120.834	-0.82495	0.307801	0.000240412	0.0179411					no match
ENSSSAG00000044736	heart	1098.66	-0.823013	0.289016	0.000157722	0.0145096	cpox	cpox		cpox	Coproporphyrinogen Oxidase	N
ENSSSAG00000043647	heart	191.587	-0.820846	0.289118	0.00017839	0.0154024		cspg4		cspg4
ENSSSAG00000062181	heart	36883	-0.819846	0.336319	0.000456319	0.0255333	ACTA1	ACTA1		ACTA1	Actin Alpha 1, Skeletal Muscle	N
ENSSSAG00000114546	heart	124.255	-0.818959	0.279575	0.000131963	0.0130834	prkacab	prkacab		prkacab	Protein Kinase CAMP-Activated Catalytic Subunit Alpha	N
ENSSSAG00000007329	heart	1046.08	-0.812392	0.221548	9.77e-06	0.00316521	slc25a12	slc25a12		slc25a12	Solute Carrier Family 25 Member 12	N
ENSSSAG00000007599	heart	642.216	-0.811421	0.331049	0.000495941	0.0266083	pcca	pcca		pcca	Propionyl-CoA Carboxylase Subunit Alpha	N
ENSSSAG00000063477	heart	82.8804	-0.809967	0.138871	3.09e-10	1.61e-06	wars2	wars2		wars2	Tryptophanyl TRNA Synthetase 2, Mitochondrial	N
ENSSSAG00000030127	heart	300.962	-0.808733	0.190243	9.96e-07	0.000803257	EPAS1	EPAS1		EPAS1	Endothelial PAS Domain Protein 1	N
ENSSSAG00000116316	heart	52.8847	-0.806362	0.335423	0.000590158	0.0291999					no match	Y
ENSSSAG00000074536	heart	92.5609	-0.804229	0.285504	0.000191718	0.0158657	adck1	adck1		adck1	AarF Domain Containing Kinase 1	N
ENSSSAG00000069678	heart	441.435	-0.801581	0.267971	0.000104715	0.0115358					G elongation factor, mitochondrial 1	N
ENSSSAG00000099897	heart	42.9916	-0.799774	0.328361	0.000546148	0.027837	TPPP	TPPP		TPPP	Tubulin Polymerization Promoting Protein	N
ENSSSAG00000039266	heart	250.216	-0.795931	0.265748	9.01e-05	0.0107298	ATAD3A	ATAD3A		ATAD3A	ATPase Family AAA Domain Containing 3A	N
ENSSSAG00000071509	heart	3296.68	-0.787835	0.363642	0.000811183	0.0354298	pkma	pkma		pkma	Pyruvate Kinase M1/2	N
ENSSSAG00000115945	heart	108.251	-0.783272	0.216785	1.45e-05	0.00413148	abcc1	ABCC1		abcc1	ATP Binding Cassette Subfamily C Member 1	N
ENSSSAG00000084590	heart	345.884	-0.775749	0.244186	5.93e-05	0.00828067	tsfm	tsfm		tsfm	Ts Translation Elongation Factor, Mitochondrial	N
ENSSSAG00000071490	heart	704.986	-0.775431	0.275342	0.00019247	0.0158657		akap1b		akap1b
ENSSSAG00000049346	heart	740.963	-0.7753	0.239701	5.11e-05	0.00799702					Salmo salar obscurin	Y	XM_045694213.1
ENSSSAG00000032973	heart	57.5261	-0.766115	0.197557	5.34e-06	0.00235776	pard6gb	pard6gb		pard6gb	Par-6 Family Cell Polarity Regulator Gamma	N
ENSSSAG00000010025	heart	1023.77	-0.765827	0.325062	0.00067837	0.0318881		CAVIN1		CAVIN1
ENSSSAG00000121662	heart	41.986	-0.76435	0.257148	0.000132637	0.0131004	si:ch211-175f12.2			si:ch211-175f12.2		N
ENSSSAG00000042984	heart	1699.95	-0.763777	0.325488	0.000650862	0.0311971	uqcrc2a			uqcrc2a	Ubiquinol-Cytochrome C Reductase Core Protein 2	N
ENSSSAG00000013302	heart	188.102	-0.756247	0.282798	0.000279309	0.0193386					glycerol kinase
ENSSSAG00000103269	heart	262.069	-0.755319	0.164819	2.5e-07	0.000310754	pds5a	pds5a		pds5a	PDS5 Cohesin Associated Factor A	N
ENSSSAG00000062498	heart	79.4226	-0.753332	0.193147	4.75e-06	0.00221013		mfsd2b		mfsd2b
ENSSSAG00000007675	heart	163.924	-0.748825	0.281326	0.00028286	0.0194419	raph1b	raph1b		raph1b		N
ENSSSAG00000007074	heart	50.6235	-0.748695	0.216315	2.64e-05	0.00565437	ccser1	CCSER1		ccser1	Coiled-Coil Serine Rich Protein 1	N
ENSSSAG00000069717	heart	337.651	-0.743463	0.178107	1.39e-06	0.000902968	gfm2	gfm2		gfm2	GTP Dependent Ribosome Recycling Factor Mitochondrial 2	N
ENSSSAG00000006683	heart	4951.35	-0.74315	0.221094	3.48e-05	0.00657224	kpyk	kpyk		kpyk		N
ENSSSAG00000073378	heart	60.1144	-0.740764	0.310789	0.000615984	0.0298546	PIGN	PIGN		PIGN	Phosphatidylinositol Glycan Anchor Biosynthesis Class N	N
ENSSSAG00000114064	heart	287.283	-0.740476	0.334516	0.000866086	0.0368437					centrosome-associated protein 350-like
ENSSSAG00000061401	heart	982.738	-0.739207	0.269857	0.000236162	0.0177974	c1qbp	c1qbp		c1qbp	Complement C1q Binding Protein	N
ENSSSAG00000039451	heart	86.115	-0.735559	0.315149	0.000673897	0.0318134					rab-like protein 6
ENSSSAG00000055580	heart	84.3015	-0.734685	0.190429	5.91e-06	0.00240845	kp6			kp6	Karyopherin Subunit Alpha 6	N
ENSSSAG00000066800	heart	43.5343	-0.733563	0.33773	0.000964623	0.0391784		ACSF3		ACSF3
ENSSSAG00000050910	heart	170.26	-0.733058	0.269601	0.000271452	0.0190523					spectrin beta chain, non-erythrocytic 4
ENSSSAG00000077290	heart	4636.9	-0.73095	0.293274	0.000488653	0.0263802	cs	cs		cs	Citrate Synthase	N
ENSSSAG00000040671	heart	1970.3	-0.724485	0.200722	1.46e-05	0.00413148		phb2b		phb2b	prohibitin 2b	N
ENSSSAG00000108573	heart	868.352	-0.724118	0.213373	3.27e-05	0.00633201		PPARGC1A		PPARGC1A
ENSSSAG00000105399	heart	1216.09	-0.723923	0.308523	0.000687519	0.032185		micos13		micos13
ENSSSAG00000058859	heart	362.969	-0.717744	0.281539	0.000395754	0.0234529		ADAMTS15		ADAMTS15
ENSSSAG00000000094	heart	70.7057	-0.716556	0.34503	0.00131298	0.0466269		pacs2		pacs2
ENSSSAG00000095383	heart	48.5331	-0.716126	0.325175	0.00103254	0.0409036	tigara	tigara		tigara		N
ENSSSAG00000005536	heart	3544	-0.716001	0.15814	3.15e-07	0.000328529					spectrin beta chain, erythrocytic-like	N
ENSSSAG00000010173	heart	8042.3	-0.715759	0.186078	6.16e-06	0.00240845	aco2	aco2		aco2	Aconitase 2	N
ENSSSAG00000045777	heart	5038.15	-0.714382	0.171271	1.07e-06	0.000804129			ogdha	ogdha	oxoglutarate dehydrogenase a	N
ENSSSAG00000065311	heart	248.233	-0.712684	0.257718	0.000234397	0.0177156				suco	SUN domain containing ossification factor
ENSSSAG00000039853	heart	228.262	-0.711802	0.301867	0.000621717	0.0300209	fitm2	fitm2		fitm2	Fat Storage Inducing Transmembrane Protein 2	N
ENSSSAG00000007650	heart	261.987	-0.711536	0.221009	6.09e-05	0.00838179	prep	prep		prep	Prolyl Endopeptidase	N
ENSSSAG00000038939	heart	802.868	-0.710731	0.25223	0.000205391	0.0162783	SRL	SRL		SRL	Sarcalumenin	N
ENSSSAG00000119387	heart	141.503	-0.709282	0.204677	2.57e-05	0.00565437	vps37c	vps37c		vps37c	VPS37C Subunit Of ESCRT-I	N
ENSSSAG00000101643	heart	73.499	-0.706048	0.185539	7.16e-06	0.00255667	bco1l	bco1l		bco1l		N
ENSSSAG00000081711	heart	714.447	-0.704217	0.274714	0.00041561	0.0241532	stard13b			stard13b	StAR Related Lipid Transfer Domain Containing 13	N
ENSSSAG00000039337	heart	596.095	-0.703782	0.185421	7.49e-06	0.00256812			prt	prt	nicotite phosphoribosyltransferase	N
ENSSSAG00000074202	heart	195.202	-0.702121	0.223113	7.78e-05	0.00975457					chromodomain-helicase-DNA-binding protein 6-like
ENSSSAG00000091762	heart	105.018	-0.697985	0.204883	3.23e-05	0.00632845	CUX1	CUX1		CUX1	Cut Like Homeobox 1	N
ENSSSAG00000002755	heart	179.41	-0.696558	0.246892	0.000209648	0.0163984					endoplasmic reticulum-Golgi intermediate compartment protein 2	N
ENSSSAG00000049688	heart	635.003	-0.696435	0.211052	4.72e-05	0.007711					ATPase family AAA domain-containing protein 3	N
ENSSSAG00000042438	heart	146.848	-0.693267	0.338207	0.00136714	0.0475589					ski-like protein
ENSSSAG00000041527	heart	501.384	-0.691501	0.21587	5.94e-05	0.00828067	mrpl46	RM46		mrpl46	Mitochondrial Ribosomal Protein L46	N
ENSSSAG00000043281	heart	3795.89	-0.690844	0.192458	1.44e-05	0.00413148	tpi1b	tpi1b		tpi1b	Triosephosphate Isomerase 1	N
ENSSSAG00000055890	heart	382.646	-0.690758	0.205389	3.42e-05	0.00654896	timm44	timm44		timm44	Translocase Of Inner Mitochondrial Membrane 44	N
ENSSSAG00000081436	heart	707.326	-0.689177	0.200709	2.79e-05	0.00568574					natural resistance-associated macrophage protein 2-like	N
ENSSSAG00000052259	heart	2372.26	-0.688276	0.229753	0.000121344	0.012465	si:ch1073-174d20.2			si:ch1073-174d20.2		N
ENSSSAG00000112918	heart	1142.93	-0.688005	0.204252	3.54e-05	0.00663698	PITRM1	PITRM1		PITRM1	Pitrilysin Metallopeptidase 1	N
ENSSSAG00000009667	heart	184.951	-0.685884	0.204544	3.73e-05	0.00684997				clgn	calmegin
ENSSSAG00000111976	heart	270.139	-0.683009	0.319482	0.00113357	0.0427942					tyrosine-protein phosphatase non-receptor type 11-like
ENSSSAG00000106508	heart	202.762	-0.682837	0.21598	7.31e-05	0.00933927					SLIT and NTRK-like protein 3
ENSSSAG00000001473	heart	3435.59	-0.681948	0.259183	0.000352736	0.0216924	GOT1	GOT1		GOT1	Glutamic-Oxaloacetic Transaminase 1	N
ENSSSAG00000106909	heart	428.38	-0.681564	0.137394	4.05e-08	8.13e-05					no match	Y
ENSSSAG00000040214	heart	6072.53	-0.681537	0.211903	6.27e-05	0.00846524	nnt2			nnt2		N
ENSSSAG00000072585	heart	360.748	-0.680318	0.176678	6.25e-06	0.00240845	acsf3	ACSF3		acsf3	Acyl-CoA Synthetase Family Member 3	N
ENSSSAG00000106231	heart	488.35	-0.67567	0.178374	8.01e-06	0.0026785				g45ip	Growth arrest and DNA-damage-inducible proteins-interacting protein 1	N
ENSSSAG00000053757	heart	468.897	-0.674212	0.214871	7.72e-05	0.00971927		hspe1		hspe1
ENSSSAG00000063964	heart	805.295	-0.670246	0.152326	6.15e-07	0.000583137					reticulon-4-interacting protein 1 homolog, mitochondrial-like	N
ENSSSAG00000068990	heart	796.892	-0.668997	0.205231	5.3e-05	0.00803261	unc45a	unc45a		unc45a	Unc-45 Myosin Chaperone A	N
ENSSSAG00000042515	heart	746.966	-0.666111	0.26446	0.000478222	0.0260474		TRAP1		TRAP1
ENSSSAG00000008288	heart	101.515	-0.662427	0.285855	0.000790604	0.0348823		mrpl52		mrpl52
ENSSSAG00000076264	heart	127.39	-0.660317	0.203865	6.05e-05	0.00838179		aacs		aacs
ENSSSAG00000120928	heart	4287.1	-0.658852	0.206451	6.71e-05	0.0087518	ndufs8a	ndufs8a		ndufs8a	NADH:Ubiquinone Oxidoreductase Core Subunit S8	N
ENSSSAG00000106914	heart	442.843	-0.65876	0.160483	2.24e-06	0.00130033	nsfl1c	nsfl1c		nsfl1c	NSFL1 Cofactor	N
ENSSSAG00000096175	heart	215.668	-0.658736	0.205431	6.45e-05	0.00858021	acat2	acat2		acat2	Acetyl-CoA Acetyltransferase 2	N
ENSSSAG00000081396	heart	55.6558	-0.658103	0.276342	0.000702278	0.0324679		ARHGEF10L		ARHGEF10L
ENSSSAG00000073094	heart	1182.42	-0.657858	0.171049	6.46e-06	0.00244102					dynamin-like 120 kDa protein, mitochondrial	N
ENSSSAG00000096568	heart	64.1173	-0.657026	0.316733	0.00134608	0.0472397					no match
ENSSSAG00000067160	heart	11881.5	-0.654817	0.148973	6.26e-07	0.000583137					sarcoplasmic/endoplasmic reticulum calcium ATPase 2-like	N
ENSSSAG00000047010	heart	44.5458	-0.652843	0.277307	0.000759943	0.0341995					F-box only protein 41-like
ENSSSAG00000109121	heart	509.171	-0.651467	0.142985	2.93e-07	0.00032095	mrpl12	mrpl12		mrpl12	Mitochondrial Ribosomal Protein L12	N
ENSSSAG00000006637	heart	326.855	-0.649802	0.212415	0.000102607	0.0113886				plexin-B2	plexin-B2	N
ENSSSAG00000064590	heart	396.134	-0.647717	0.186173	2.62e-05	0.00565437		pparab		pparab
ENSSSAG00000041331	heart	347.204	-0.643337	0.12323	1.06e-08	3.06e-05			ubr4	ubr4	Salmo salar ubiquitin protein ligase E3 component n-recognin 4 (ubr4)	Y	XM_045696483.1
ENSSSAG00000056533	heart	8107.1	-0.639775	0.198972	6.33e-05	0.00850903					citrate synthase, mitochondrial	N
ENSSSAG00000076685	heart	411.521	-0.631542	0.231589	0.000287923	0.0196021	cep85			cep85	Centrosomal Protein 85	N
ENSSSAG00000039519	heart	6284.49	-0.628697	0.236217	0.000345019	0.0214199	got2a	AATM		got2a	Glutamic-Oxaloacetic Transaminase 2	N
ENSSSAG00000003772	heart	40.9058	-0.627571	0.237482	0.000378131	0.0226355				pigg	phosphatidylinositol glycan anchor biosynthesis class G (EMM blood group)	N
ENSSSAG00000059838	heart	2445.77	-0.627042	0.263377	0.000659665	0.0313883	oxct1a	oxct1a		oxct1a	3-Oxoacid CoA-Transferase 1	N
ENSSSAG00000063954	heart	8200.46	-0.626678	0.234328	0.000313545	0.0205419	immt	immt		immt	Inner Membrane Mitochondrial Protein	N
ENSSSAG00000074349	heart	3043.11	-0.625601	0.231274	0.000307451	0.0203457					protein unc-45 homolog B-like
ENSSSAG00000008025	heart	54.8399	-0.624907	0.259207	0.00067873	0.0318881	spred1	spred1		spred1	Sprouty Related EVH1 Domain Containing 1	N
ENSSSAG00000057121	heart	656.173	-0.623969	0.277508	0.000992232	0.0399266					ectonucleotide pyrophosphatase/phosphodiesterase family member 2
ENSSSAG00000052715	heart	114.789	-0.621216	0.247975	0.000550888	0.0279266		ABCD2		ABCD2
ENSSSAG00000079817	heart	38.7778	-0.620113	0.290973	0.00130241	0.0464574		UBLCP1		UBLCP1
ENSSSAG00000080526	heart	307.832	-0.618618	0.295856	0.00131389	0.0466269					cytospin-A
ENSSSAG00000046794	heart	235.507	-0.617664	0.201654	0.000109885	0.0118399			gpam	gpam	glycerol-3-phosphate acyltransferase, mitochondrial	N
ENSSSAG00000063977	heart	1739.72	-0.616023	0.208692	0.000160507	0.0146182	abhd18	abhd18		abhd18	Abhydrolase Domain Containing 18	N
ENSSSAG00000117042	heart	246.742	-0.615777	0.288913	0.0012902	0.0461685		s1pr2		s1pr2
ENSSSAG00000076968	heart	3043.84	-0.612996	0.214596	0.000206458	0.01628	samm50l	samm50l		samm50l	SAMM50 Sorting And Assembly Machinery Component	N
ENSSSAG00000043995	heart	96.0301	-0.61162	0.286192	0.00123684	0.0447636		acaca		acaca
ENSSSAG00000093297	heart	729.842	-0.610668	0.244587	0.000556223	0.0279451		dbpa		dbpa
ENSSSAG00000068210	heart	297.844	-0.606316	0.209503	0.000179815	0.0154211	cstf1	cstf1		cstf1	cleavage stimulation factor subunit 1	N
ENSSSAG00000068534	heart	2964.33	-0.606021	0.168554	1.76e-05	0.00455005					sodium- and chloride-dependent taurine transporter-like	N
ENSSSAG00000079929	heart	8838.02	-0.603979	0.208302	0.000201106	0.0161349	SUCLA2	SUCLA2		SUCLA2	Succinate-CoA Ligase ADP-Forming Subunit Beta	N
ENSSSAG00000112929	heart	919.493	-0.599507	0.229813	0.000422277	0.0244686	pcca	pcca		pcca	Propionyl-CoA Carboxylase Subunit Alpha	N
ENSSSAG00000099299	heart	246.881	-0.599188	0.209954	0.00021136	0.0164514	pxmp4			pxmp4	Peroxisomal Membrane Protein 4	N
ENSSSAG00000081441	heart	1206.84	-0.598146	0.170403	2.47e-05	0.0055902		hspe1		hspe1
ENSSSAG00000048030	heart	809.932	-0.597044	0.25033	0.000729465	0.0333966					kinesin-1 heavy chain-like	N
ENSSSAG00000047960	heart	3593.95	-0.596298	0.223199	0.000340373	0.0214199					stress-70 protein, mitochondrial	N
ENSSSAG00000004360	heart	518.666	-0.59369	0.159923	1.17e-05	0.00359112					dnaJ homolog subfamily A member 3, mitochondrial-like	N
ENSSSAG00000095799	heart	171.441	-0.593223	0.235346	0.000552667	0.0279266		HACD3		HACD3
ENSSSAG00000058620	heart	799.363	-0.592914	0.196693	0.000123117	0.0125822		cluha		cluha
ENSSSAG00000072705	heart	5600.49	-0.591636	0.214549	0.000291337	0.0196632	aifm1	aifm1		aifm1	Apoptosis Inducing Factor Mitochondria Associated 1	N
ENSSSAG00000047130	heart	920.813	-0.590891	0.152972	6.28e-06	0.00240845		fam13b		fam13b
ENSSSAG00000007419	heart	133.077	-0.586589	0.203752	0.000204721	0.0162747	rtn4ip1	rtn4ip1		rtn4ip1	Reticulon 4 Interacting Protein 1	N
ENSSSAG00000045586	heart	390.521	-0.585322	0.229461	0.000483295	0.0261994	ppox	ppox		ppox	Protoporphyrinogen Oxidase	N
ENSSSAG00000003745	heart	2243.99	-0.584519	0.248233	0.000777939	0.0346156		ndufs8a		ndufs8a
ENSSSAG00000064277	heart	218.978	-0.582672	0.178599	5.54e-05	0.00810454	chp1	CHP1		chp1	Calcineurin Like EF-Hand Protein 1	N
ENSSSAG00000040541	heart	569.744	-0.582426	0.190969	0.000111491	0.0119635	hipk3a	hipk3a		hipk3a	Homeodomain Interacting Protein Kinase 3	N
ENSSSAG00000069915	heart	677.34	-0.5791	0.216624	0.000340533	0.0214199	cox10	cox10		cox10	Cytochrome C Oxidase Assembly Factor Heme A:Farnesyltransferase COX10	N
ENSSSAG00000013940	heart	247.759	-0.578967	0.192217	0.000135926	0.0131758	acaca	acaca		acaca	Acetyl-CoA Carboxylase Alpha	N
ENSSSAG00000050237	heart	297.134	-0.576619	0.201899	0.000229784	0.0174683					cAMP-specific 3',5'-cyclic phosphodiesterase 4D-like	N
ENSSSAG00000094520	heart	136.945	-0.575916	0.14014	2.48e-06	0.0013576	foxn3	foxn3		foxn3	Forkhead Box N3	N
ENSSSAG00000071544	heart	200.888	-0.575454	0.17528	5.59e-05	0.00810454	vars2	vars2		vars2	Valyl-TRNA Synthetase 2, Mitochondrial	N
ENSSSAG00000097016	heart	292.62	-0.574761	0.164734	2.77e-05	0.00568574	ITPR1	ITPR1		ITPR1	Inositol 1,4,5-Trisphosphate Receptor Type 1	N
ENSSSAG00000119392	heart	3018.41	-0.573007	0.214117	0.000347878	0.0215461					mitochondrial fission process protein 1	N
ENSSSAG00000068030	heart	225.57	-0.571099	0.173294	5.43e-05	0.00810454		mettl8		mettl8
ENSSSAG00000049764	heart	692.127	-0.570756	0.170235	4.47e-05	0.00742919	megf8			megf8	Multiple EGF Like Domains 8	N
ENSSSAG00000113763	heart	419.809	-0.57067	0.181262	9.05e-05	0.0107298	cavin4a	cavin4a		cavin4a		N
ENSSSAG00000003591	heart	2569.85	-0.565771	0.237084	0.000759548	0.0341995				fh	fumarate hydratase
ENSSSAG00000078485	heart	662.683	-0.565503	0.210356	0.000331517	0.0211962	slc25a26	SAMC		slc25a26	Solute Carrier Family 25 Member 26	N
ENSSSAG00000078766	heart	98.9767	-0.565005	0.215244	0.000407852	0.0240062					Salmo salar tenascin-X	Y	XM_045709629.1
ENSSSAG00000114923	heart	117.797	-0.563901	0.186205	0.000134603	0.0131758	aldh1l2			aldh1l2	Aldehyde Dehydrogenase 1 Family Member L2	N
ENSSSAG00000090988	heart	585.156	-0.562849	0.161051	2.63e-05	0.00565437	TRAP1	TRAP1		TRAP1	TNF Receptor Associated Protein 1	N
ENSSSAG00000045556	heart	194.138	-0.562848	0.208923	0.000328567	0.0211962		cpeb4a		cpeb4a
ENSSSAG00000039167	heart	355.625	-0.562483	0.207913	0.000315716	0.0206323					elongation factor Tu, mitochondrial-like	N
ENSSSAG00000080215	heart	352.878	-0.562191	0.207937	0.00033187	0.0211962	ecsit	ecsit		ecsit	ECSIT Signaling Integrator	N
ENSSSAG00000007190	heart	210.06	-0.56079	0.180965	0.00010761	0.0117009					membrane-associated guanylate kinase, WW and PDZ domain-containing protein 2-like	N
ENSSSAG00000079179	heart	4184.22	-0.555413	0.213169	0.000451121	0.0253512					solute carrier family 12 member 7-like	N
ENSSSAG00000027167	heart	161.28	-0.5535	0.177673	9.91e-05	0.0111706					homeodomain-interacting protein kinase 1-like
ENSSSAG00000074712	heart	806.8	-0.553333	0.219336	0.00056471	0.0282819	si:ch211-215a10.4	si:ch211-215a10.4		si:ch211-215a10.4		N
ENSSSAG00000074820	heart	891.4	-0.552065	0.114761	1.03e-07	0.000148774	aurkaip1	aurkaip1		aurkaip1	Aurora Kinase A Interacting Protein 1	N
ENSSSAG00000001563	heart	23821.9	-0.551216	0.262041	0.00139658	0.0480828		aldoaa		aldoaa
ENSSSAG00000041485	heart	406.381	-0.549302	0.199819	0.000295204	0.0197451					FAST kinase domain-containing protein 4	N
ENSSSAG00000024733	heart	236.398	-0.547389	0.195026	0.000267589	0.0189089	adcy6b	ADCY6		adcy6b	Adenylate Cyclase 6	N
ENSSSAG00000094035	heart	252.334	-0.54726	0.125527	8.55e-07	0.00074304		ABCC1		ABCC1
ENSSSAG00000006753	heart	66.7878	-0.546965	0.255509	0.0013763	0.0475954		lhpp		lhpp
ENSSSAG00000009601	heart	1273.65	-0.545417	0.195052	0.000229411	0.0174683					sorting and assembly machinery component 50 homolog A	N
ENSSSAG00000049415	heart	5436.88	-0.545174	0.223628	0.0006747	0.0318134	srl	srl		srl	Sarcalumenin	N
ENSSSAG00000006332	heart	354.501	-0.544801	0.200788	0.000313468	0.0205419			ttc7b	ttc7b	tetratricopeptide repeat domain 7B	N
ENSSSAG00000077443	heart	314.512	-0.543683	0.219054	0.000662039	0.0314438	mgll	mgll		mgll	Monoglyceride Lipase	N
ENSSSAG00000044915	heart	294.996	-0.541319	0.184685	0.000186517	0.0156885	OPA1	OPA1		OPA1	OPA1 Mitochondrial Dynamin Like GTPase	N
ENSSSAG00000049398	heart	4373.09	-0.540525	0.224282	0.000774455	0.0345195					no match
ENSSSAG00000080982	heart	665.799	-0.540146	0.141223	8e-06	0.0026785	pi4kaa	pi4kaa		pi4kaa	Phosphatidylinositol 4-Kinase Alpha	N
ENSSSAG00000089669	heart	180.606	-0.537756	0.18001	0.000158986	0.0145458					transcriptional coactivator YAP1
ENSSSAG00000069620	heart	9038.7	-0.532938	0.225105	0.000841212	0.0362555	nnt2			nnt2		N
ENSSSAG00000043938	heart	1122.39	-0.532506	0.115778	2.82e-07	0.00032095	ap1b1	ap1b1		ap1b1	Adaptor Related Protein Complex 1 Subunit Beta 1	N
ENSSSAG00000050349	heart	291.348	-0.529173	0.145164	1.59e-05	0.00431002	mief1	mief1		mief1	Mitochondrial Elongation Factor 1	N
ENSSSAG00000111521	heart	119.751	-0.528361	0.246022	0.00134984	0.0472468		purba		purba
ENSSSAG00000041206	heart	3636.48	-0.527723	0.232126	0.0011428	0.0429628					NADH-ubiquinone oxidoreductase 75 kDa subunit, mitochondrial-like
ENSSSAG00000047065	heart	248.563	-0.526139	0.232211	0.0010561	0.0413709				i2c3	Eukaryotic translation initiation factor 2C 3
ENSSSAG00000074760	heart	522.03	-0.525868	0.17809	0.000185704	0.0156885	sec31a	sec31a		sec31a	SEC31 Homolog A, COPII Coat Complex Component	N
ENSSSAG00000005924	heart	977.484	-0.524333	0.168134	0.000105293	0.0115358	oxa1l	oxa1l		oxa1l	OXA1L Mitochondrial Inner Membrane Protein	N
ENSSSAG00000009186	heart	139.219	-0.524079	0.157866	5.48e-05	0.00810454	yars2	yars2		yars2	Tyrosyl-TRNA Synthetase 2	N
ENSSSAG00000002735	heart	721.422	-0.523424	0.145048	1.91e-05	0.00461069	mrpl12	mrpl12		mrpl12	Mitochondrial Ribosomal Protein L12	N
ENSSSAG00000065319	heart	757.023	-0.523113	0.183988	0.000247547	0.0183375		pmpca		pmpca
ENSSSAG00000072788	heart	200.965	-0.52231	0.174627	0.000161459	0.0146182	ppcs	ppcs		ppcs	Phosphopantothenoylcysteine Synthetase	N
ENSSSAG00000059116	heart	60.2031	-0.52206	0.198257	0.00045245	0.0253712					no match
ENSSSAG00000068907	heart	306.644	-0.521901	0.183	0.000241407	0.0179411	dqx1			dqx1	DEAQ-Box RNA Dependent ATPase 1	N
ENSSSAG00000081674	heart	2723.52	-0.521866	0.192273	0.000343526	0.0214199					cytochrome b-c1 complex subunit 1, mitochondrial
ENSSSAG00000071572	heart	199.687	-0.518783	0.201576	0.000534356	0.0274819					major facilitator superfamily domain-containing protein 3	N
ENSSSAG00000042280	heart	143.29	-0.518145	0.220619	0.00102026	0.0406156					transmembrane protein 94-like
ENSSSAG00000085076	heart	196.543	-0.517792	0.234826	0.00121635	0.0444093					no match
ENSSSAG00000071028	heart	1089.21	-0.515917	0.22714	0.00109249	0.0420974					T-complex protein 1 subunit zeta
ENSSSAG00000005870	heart	499.833	-0.515824	0.240143	0.00136794	0.0475589		slc30a9		slc30a9
ENSSSAG00000042572	heart	484.064	-0.514913	0.181295	0.000255296	0.0186821	FARS2	FARS2		FARS2	Phenylalanyl-TRNA Synthetase 2, Mitochondrial	N
novel.1144	heart	146.537	-0.512102	0.216085	0.000879146	0.0371535					no match
ENSSSAG00000041135	heart	403.624	-0.508265	0.163923	0.000116192	0.0122388	cpsf1	cpsf1		cpsf1	Cleavage And Polyadenylation Specific Factor 1	N
ENSSSAG00000064699	heart	136.148	-0.50727	0.151176	5.08e-05	0.00799702	CCDC9	CCDC9		CCDC9	Coiled-Coil Domain Containing 9	N
ENSSSAG00000065903	heart	169.581	-0.50413	0.139032	1.9e-05	0.00461069	ube3c	ube3c		ube3c	Ubiquitin Protein Ligase E3C	N
ENSSSAG00000048431	heart	213.072	-0.503205	0.140507	2.24e-05	0.00521639	agtpbp1	agtpbp1		agtpbp1	ATP/GTP Binding Carboxypeptidase 1	N
ENSSSAG00000054606	heart	200.852	-0.503131	0.174693	0.000240646	0.0179411	endog	endog		endog	Endonuclease G	N
ENSSSAG00000055241	heart	324.672	-0.500547	0.158655	0.000100043	0.0111957		foxo3b		foxo3b
ENSSSAG00000050867	heart	437.054	-0.499919	0.0846432	2.78e-10	1.61e-06				tars2	threonyl-tRNA synthetase 2, mitochondrial	N
ENSSSAG00000098771	heart	133.937	-0.49957	0.160682	0.000116553	0.0122388					no match
ENSSSAG00000121563	heart	2167.55	-0.498493	0.153548	7.64e-05	0.00971641	sdhdb	sdhdb		sdhdb	Succinate Dehydrogenase Complex Subunit D	N
ENSSSAG00000059290	heart	575.409	-0.497033	0.217928	0.00119028	0.0439988		wscd2		wscd2
ENSSSAG00000120132	heart	759.885	-0.496722	0.120023	2.51e-06	0.0013576	cltb			cltb	Clathrin Light Chain B	N
ENSSSAG00000043370	heart	1134.49	-0.496226	0.118479	1.95e-06	0.00118164	PSME4	PSME4		PSME4	Proteasome Activator Subunit 4	N
ENSSSAG00000097911	heart	303.425	-0.495404	0.227468	0.0014086	0.0483675
ENSSSAG00000090549	heart	467.4	-0.494483	0.224916	0.00123499	0.0447636					protein sprouty homolog 3-like
ENSSSAG00000010103	heart	3532.46	-0.492948	0.142882	3.99e-05	0.00698636		opa1		SOD1
ENSSSAG00000045784	heart	372.086	-0.491834	0.190131	0.000532646	0.0274819		rhpn2		rhpn2
ENSSSAG00000116562	heart	895.641	-0.491573	0.209609	0.000944682	0.0385884		timm23a		timm23a
ENSSSAG00000109443	heart	90.8275	-0.489342	0.206033	0.000942061	0.0385624				fbxl8	F-box and leucine-rich repeat protein 8
ENSSSAG00000081401	heart	158.823	-0.489119	0.170892	0.000249186	0.0184066	slc15a4	slc15a4		slc15a4	Solute Carrier Family 15 Member 4	N
ENSSSAG00000075415	heart	1011.79	-0.486847	0.200844	0.00085304	0.0365238	PPIF	PPIF		PPIF	Peptidylprolyl Isomerase F	N
ENSSSAG00000049601	heart	2585.87	-0.485819	0.160887	0.000145492	0.0138456		ARHGAP35		ARHGAP35
ENSSSAG00000053474	heart	432.062	-0.484784	0.193514	0.000631151	0.0303938		pmpcb		pmpcb
ENSSSAG00000004944	heart	242.55	-0.482223	0.162709	0.000192883	0.0158657		il11ra		il11ra
ENSSSAG00000069481	heart	597.52	-0.481656	0.155831	0.000124012	0.0125822	nhlrc2			nhlrc2	NHL Repeat Containing 2	N
ENSSSAG00000035206	heart	298.882	-0.480715	0.150349	9.03e-05	0.0107298					patatin-like phospholipase domain-containing protein 6	N
ENSSSAG00000100996	heart	265.103	-0.47984	0.209738	0.00116752	0.0434282		dbpa		dbpa
ENSSSAG00000071145	heart	139.591	-0.475935	0.18331	0.000552606	0.0279266			hook3	hook3	hook microtubule-tethering protein 3	N
ENSSSAG00000045815	heart	318.471	-0.475217	0.135024	3.01e-05	0.00598751	MRPS7	RT07		MRPS7	Mitochondrial Ribosomal Protein S7	N
ENSSSAG00000056079	heart	752.985	-0.473735	0.155745	0.000149186	0.0141456		cenpq		cenpq
ENSSSAG00000047895	heart	2069.79	-0.47339	0.178946	0.000479492	0.0260474	samm50l	samm50l		samm50l	SAMM50 Sorting And Assembly Machinery Component	N
ENSSSAG00000066383	heart	506.828	-0.472279	0.203402	0.00109189	0.0420974		GPT		GPT
ENSSSAG00000035325	heart	174.988	-0.470782	0.194918	0.000885099	0.0372843		ZNF516		ZNF516
ENSSSAG00000004305	heart	136.714	-0.468376	0.191446	0.000835523	0.0361298		gtpbp1l		gtpbp1l
ENSSSAG00000105306	heart	874.795	-0.467756	0.16358	0.00026413	0.0188174	TIMM8A	TIM8A		TIMM8A	Translocase Of Inner Mitochondrial Membrane 8A	N
ENSSSAG00000062986	heart	129.058	-0.466481	0.194576	0.000935571	0.0384816					prolyl endopeptidase
ENSSSAG00000079517	heart	883.882	-0.466248	0.177019	0.000497417	0.0266327		kif1b		kif1b
ENSSSAG00000092912	heart	711.107	-0.46608	0.176129	0.00049026	0.0264123					BTB/POZ domain-containing protein KCTD12-like
ENSSSAG00000094775	heart	326.476	-0.465876	0.208141	0.00133218	0.0470048				si:ch73-71c20.5	DUF4748 domain-containing protein
ENSSSAG00000004843	heart	369.98	-0.464257	0.137274	4.95e-05	0.00786786		hipk3a		hipk3a
ENSSSAG00000103129	heart	1980.26	-0.462267	0.194178	0.000937296	0.0384816		pdlim7		pdlim7
ENSSSAG00000085160	heart	230.802	-0.46167	0.176776	0.000545214	0.027837					no match
ENSSSAG00000078654	heart	132.206	-0.461312	0.201478	0.00116184	0.0432864		sema4ba		sema4ba
ENSSSAG00000044994	heart	457.596	-0.457611	0.190921	0.000938611	0.0384816	iars1	iars1		iars1	Isoleucyl-TRNA Synthetase 1	N
ENSSSAG00000078422	heart	150.56	-0.457299	0.196775	0.00113407	0.0427942					protein PRRC2A
ENSSSAG00000104856	heart	840.835	-0.456833	0.153488	0.00019709	0.0160097	ehbp1	EHBP1		ehbp1	EH Domain Binding Protein 1	N
ENSSSAG00000069687	heart	768.84	-0.453252	0.168079	0.000445073	0.0250654		cluha		cluha
ENSSSAG00000054675	heart	799.43	-0.451828	0.147735	0.000154107	0.0143002	mrps31	RT31		mrps31	Mitochondrial Ribosomal Protein S31	N
ENSSSAG00000054361	heart	273.792	-0.451782	0.139553	8.52e-05	0.0104338				prrc2c	proline-rich coiled-coil 2C	N
ENSSSAG00000051545	heart	784.984	-0.449214	0.160737	0.000344289	0.0214199					FERM domain-containing protein 4A
ENSSSAG00000042878	heart	327.697	-0.44916	0.151079	0.000198655	0.0160369					probable E3 ubiquitin-protein ligase HERC1
ENSSSAG00000061679	heart	720.968	-0.448562	0.160628	0.000344492	0.0214199		HIPK3		HIPK3
ENSSSAG00000045401	heart	361.977	-0.448496	0.120645	1.57e-05	0.0043098				si:dkey-13n15.2	protein transport protein Sec24C-like	N
ENSSSAG00000112164	heart	1188.62	-0.447118	0.131537	4.93e-05	0.00786786		EIF4G1		EIF4G1	eukaryotic translation initiation factor 4 gamma 1-like	N
ENSSSAG00000045173	heart	576.15	-0.446497	0.111522	4.92e-06	0.0022527	ap1b1	ap1b1		ap1b1	Adaptor Related Protein Complex 1 Subunit Beta 1	N
ENSSSAG00000117307	heart	294.144	-0.445702	0.168339	0.000518973	0.027142		RT07		RT07
ENSSSAG00000007436	heart	261.712	-0.445233	0.179798	0.000819247	0.0356031					serine/threonine-protein kinase WNK2
ENSSSAG00000113466	heart	1025.88	-0.44407	0.132383	5.76e-05	0.00816848	gab			gab	Glucosidase II Alpha Subunit	N
ENSSSAG00000062197	heart	2909.01	-0.44392	0.196664	0.00135172	0.0472468		pgk		pgk
ENSSSAG00000063047	heart	239.475	-0.443586	0.115123	9.2e-06	0.00303583					ski oncogene-like
ENSSSAG00000078738	heart	5673.73	-0.442856	0.168426	0.000529179	0.0274819	dync1h1	dync1h1		dync1h1	Dynein Cytoplasmic 1 Heavy Chain 1	N
ENSSSAG00000015746	heart	1613.21	-0.441993	0.154958	0.000296758	0.0197451	eci1	eci1		eci1	Enoyl-CoA Delta Isomerase 1	N
ENSSSAG00000085165	heart	962.355	-0.440497	0.176761	0.000816718	0.0355893		ptgesl		ptgesl
ENSSSAG00000042221	heart	993.403	-0.439862	0.139154	0.000113457	0.0120762		acox1		acox1
ENSSSAG00000093209	heart	719.519	-0.439749	0.15662	0.000342513	0.0214199					sarcoplasmic/endoplasmic reticulum calcium ATPase 2-like
ENSSSAG00000072688	heart	197.69	-0.438891	0.146532	0.000195961	0.0159815		cemip2		cemip2
ENSSSAG00000047938	heart	155.939	-0.438376	0.19203	0.00132976	0.0470048		tubgcp4		tubgcp4
ENSSSAG00000093826	heart	652.718	-0.436433	0.1742	0.000755142	0.0341995					LETM1 domain-containing protein LETM2, mitochondrial
ENSSSAG00000000898	heart	191.046	-0.435449	0.185362	0.00115965	0.0432864		fcho2		fcho2
ENSSSAG00000058526	heart	71.69	-0.435203	0.155556	0.000361197	0.0220348					zinc finger protein 710-like	N
ENSSSAG00000086209	heart	904.434	-0.434087	0.183817	0.00111717	0.0425708		zgc:154058		zgc:154058
ENSSSAG00000043221	heart	322.671	-0.432901	0.123871	3.68e-05	0.00681367				taok2b	TAO kinase 2b
ENSSSAG00000087587	heart	64.8134	-0.429805	0.178581	0.00104133	0.0409541					cleavage and polyadenylation specificity factor subunit 4-like
ENSSSAG00000010383	heart	316.89	-0.429669	0.114476	1.43e-05	0.00413148	BTBD7	BTBD7		BTBD7	BTB Domain Containing 7	N
ENSSSAG00000045678	heart	168.735	-0.424751	0.184097	0.00131174	0.0466269		mix23		mix23
ENSSSAG00000052562	heart	809.404	-0.423745	0.187227	0.00144319	0.0490627
ENSSSAG00000076210	heart	680.111	-0.423619	0.134083	0.000118947	0.0123077	tnrc6c2			tnrc6c2		N
ENSSSAG00000078122	heart	686.446	-0.42329	0.154725	0.000435297	0.0248115					clathrin heavy chain 1
ENSSSAG00000075534	heart	424.898	-0.420469	0.155254	0.000463709	0.0256342					receptor-type tyrosine-protein phosphatase gamma
ENSSSAG00000081486	heart	5671.41	-0.416279	0.184356	0.00133105	0.0470048		ndufa10		ndufa10
ENSSSAG00000109221	heart	12469	-0.415041	0.146076	0.000325652	0.021092		ccng1		ccng1
ENSSSAG00000083636	heart	729.339	-0.414794	0.184932	0.00147287	0.0498767
ENSSSAG00000047920	heart	1763.74	-0.413777	0.174913	0.00117244	0.043549		mrpl37		mrpl37
ENSSSAG00000041616	heart	208.922	-0.413461	0.137026	0.00019613	0.0159815				mrpl52	mitochondrial ribosomal protein L52	N
ENSSSAG00000042542	heart	541.831	-0.412817	0.13121	0.000128007	0.0129299		zfr		zfr
ENSSSAG00000067730	heart	122.529	-0.410125	0.150002	0.000460798	0.0256342		casd1		casd1
ENSSSAG00000048838	heart	119.948	-0.40812	0.15795	0.000700555	0.0324458		plekhm3		plekhm3
ENSSSAG00000061085	heart	252.023	-0.407462	0.123949	8.21e-05	0.0101398					E3 ubiquitin-protein ligase MARCHF6-like	N
ENSSSAG00000000800	heart	856.849	-0.406524	0.162541	0.000855356	0.036563					sarcoplasmic/endoplasmic reticulum calcium ATPase 2	N
ENSSSAG00000003309	heart	248.391	-0.405519	0.162952	0.000900873	0.0376447	GPHN	GPHN		GPHN	Gephyrin	N
ENSSSAG00000052276	heart	3869.56	-0.405262	0.172623	0.00132796	0.0470048		epb41l3b		epb41l3b
ENSSSAG00000001599	heart	506.97	-0.402761	0.134927	0.00022723	0.0173754	fus	fus		fus	FUS RNA Binding Protein	N
ENSSSAG00000103763	heart	4363.05	-0.40276	0.16603	0.00105668	0.0413709		DLST		DLST
ENSSSAG00000008774	heart	285.36	-0.402757	0.163393	0.000936025	0.0384816	dhx35	dhx35		dhx35	DEAH-Box Helicase 35	N
ENSSSAG00000057301	heart	103.076	-0.402366	0.157265	0.00076203	0.0341995		NUP214		NUP214
ENSSSAG00000074353	heart	858.848	-0.402177	0.165989	0.00103688	0.0409541		ndufs6		ndufs6
ENSSSAG00000040245	heart	735.012	-0.40207	0.166914	0.00110241	0.0421872				tpp2	tripeptidyl peptidase 2
ENSSSAG00000003540	heart	449.024	-0.401712	0.146542	0.000462308	0.0256342		arhgef1b		arhgef1b
ENSSSAG00000073570	heart	490.463	-0.397346	0.151653	0.000652219	0.0312048		mtif2		mtif2
ENSSSAG00000058011	heart	617.5	-0.396621	0.0872372	5.2e-07	0.000521178	DMXL1	DMXL1		DMXL1	Dmx Like 1	N
ENSSSAG00000092349	heart	520.703	-0.394237	0.145886	0.000510902	0.0270218	rnls	rnls		rnls	Renalase, FAD Dependent Amine Oxidase	N
ENSSSAG00000079537	heart	384.22	-0.392083	0.114372	5.28e-05	0.00803261					reversion-inducing cysteine-rich protein with Kazal motifs-like
ENSSSAG00000056390	heart	202.16	-0.391542	0.160447	0.00106874	0.0415312		TMEM69		TMEM69
ENSSSAG00000053878	heart	395.968	-0.390995	0.125814	0.000156751	0.014494		tmem147		tmem147
ENSSSAG00000100810	heart	207.539	-0.388409	0.167273	0.00140975	0.0483675
ENSSSAG00000056554	heart	385.023	-0.388211	0.167132	0.00141887	0.0484889
ENSSSAG00000075053	heart	136.164	-0.386216	0.14493	0.000602499	0.0294575					transcriptional repressor p66-beta
ENSSSAG00000109406	heart	106.982	-0.382429	0.16276	0.00139197	0.0480102
ENSSSAG00000062878	heart	390.583	-0.37687	0.160499	0.00143994	0.0490163
ENSSSAG00000006610	heart	670.939	-0.375289	0.0881866	2.1e-06	0.0012422	mrpl38	mrpl38		mrpl38	Mitochondrial Ribosomal Protein L38	N
ENSSSAG00000075872	heart	611.143	-0.373498	0.150209	0.000995356	0.0399906		djc11a		djc11a
ENSSSAG00000073121	heart	786.815	-0.370783	0.128553	0.000341379	0.0214199	loxl2b	loxl2b		loxl2b	Lysyl Oxidase Like 2	N
ENSSSAG00000005544	heart	263.144	-0.368341	0.12796	0.000362604	0.0220394		xpnpep1		xpnpep1
ENSSSAG00000042986	heart	256.266	-0.363451	0.150469	0.00124737	0.0449242		DOP1B		DOP1B
ENSSSAG00000053115	heart	334.734	-0.363434	0.120108	0.000227116	0.0173754		tax1bp1a		tax1bp1a
ENSSSAG00000058337	heart	6245.28	-0.36032	0.151829	0.00146919	0.0498167
ENSSSAG00000084385	heart	647.754	-0.359913	0.143363	0.00100487	0.0402445		si:ch211-215a10.4		si:ch211-215a10.4
ENSSSAG00000121071	heart	211.536	-0.359723	0.137028	0.000752788	0.0341995				usp8	ubiquitin specific peptidase 8
ENSSSAG00000076008	heart	349.993	-0.359661	0.133824	0.000631772	0.0303938				sec24c	SEC24 homolog C, COPII coat complex component
ENSSSAG00000069487	heart	529.009	-0.357589	0.144171	0.00112571	0.0426523		coq5		coq5
ENSSSAG00000070598	heart	678.89	-0.356443	0.139801	0.000895313	0.0375326		supt6h		supt6h
ENSSSAG00000075700	heart	593.574	-0.356368	0.10009	4.94e-05	0.00786786	prpf40a	prpf40a		prpf40a	Pre-MRNA Processing Factor 40 Homolog A	N
ENSSSAG00000044913	heart	1322.88	-0.355886	0.141713	0.00103147	0.0409036		ndufv3		ndufv3
ENSSSAG00000046597	heart	5209.12	-0.352682	0.0965245	2.81e-05	0.00568574					filamin-C-like
ENSSSAG00000045549	heart	517.806	-0.351833	0.117147	0.000265568	0.0188281		pggt1b		pggt1b
ENSSSAG00000119216	heart	647.855	-0.351602	0.137214	0.000921225	0.0381563					no match
ENSSSAG00000052772	heart	498.956	-0.351262	0.105794	9.03e-05	0.0107298	p5cs	p5cs		p5cs		N
ENSSSAG00000069474	heart	225.267	-0.351012	0.134318	0.000822538	0.0356867		gatb		gatb
ENSSSAG00000009664	heart	4852.31	-0.350599	0.118109	0.000285133	0.0194629		mtpn		mtpn
ENSSSAG00000063841	heart	255.207	-0.347076	0.127665	0.000597636	0.0294575		vapb		vapb
ENSSSAG00000020503	heart	110.797	-0.346145	0.129199	0.000694741	0.0323216					no match	Y
ENSSSAG00000009786	heart	781.192	-0.345618	0.099456	5.17e-05	0.00803143		ralgapa1		ralgapa1
ENSSSAG00000120388	heart	718.746	-0.341768	0.136167	0.00109461	0.0420974		ppp1r37		ppp1r37
ENSSSAG00000094830	heart	458.067	-0.338999	0.124055	0.000608188	0.0295868	ano10	ano10a		ano10	Anoctamin 10	N
ENSSSAG00000001480	heart	824.648	-0.338518	0.132311	0.000989594	0.039882		abcb7		abcb7
ENSSSAG00000063381	heart	245.19	-0.337409	0.133482	0.0010754	0.0416322					ensconsin-like
ENSSSAG00000096905	heart	241.618	-0.336612	0.120475	0.00051798	0.027142		pgap6		pgap6
ENSSSAG00000058131	heart	288.205	-0.33599	0.134307	0.00115457	0.0432551		PDK1		PDK1
ENSSSAG00000074951	heart	182.693	-0.332905	0.113051	0.000341756	0.0214199					neurofibromin
ENSSSAG00000057925	heart	531.569	-0.328836	0.123203	0.000761704	0.0341995				osbp	oxysterol binding protein
ENSSSAG00000044876	heart	549.269	-0.321974	0.12684	0.00112703	0.0426523					SWI/SNF complex subunit SMARCC1-like
ENSSSAG00000007259	heart	2050.98	-0.317435	0.10644	0.000372429	0.0224274		mtx2		mtx2
ENSSSAG00000006564	heart	646.24	-0.314533	0.120947	0.000987646	0.0398651		SETD5		SETD5
ENSSSAG00000066854	heart	2352.93	-0.312251	0.116005	0.000807223	0.0353634		HECTD1		HECTD1
ENSSSAG00000006583	heart	502.472	-0.31076	0.108307	0.000472907	0.0258512					CLIP-associating protein 1-B-like
ENSSSAG00000003854	heart	425.582	-0.309553	0.107497	0.000507636	0.0269158					multiple epidermal growth factor-like domains protein 8	N
ENSSSAG00000030622	heart	564.598	-0.307995	0.108574	0.000533942	0.0274819	mrps9	mrps9		mrps9	Mitochondrial Ribosomal Protein S9	N
ENSSSAG00000010304	heart	1087.66	-0.30118	0.113711	0.000934548	0.0384816					E3 ubiquitin-protein ligase MYCBP2
ENSSSAG00000043915	heart	420.51	-0.300526	0.113389	0.00100631	0.0402445				psd3l	pleckstrin and Sec7 domain containing 3
ENSSSAG00000074122	heart	451.537	-0.298162	0.108072	0.00076908	0.0343975		PNPT1		PNPT1
ENSSSAG00000041962	heart	651.668	-0.29693	0.0873135	9.12e-05	0.0107603	hnrnph1	hnrnph1		hnrnph1	Heterogeneous Nuclear Ribonucleoprotein H1	N
ENSSSAG00000080138	heart	502.947	-0.29155	0.0905112	0.000174852	0.0153511	gcn1	GCN1		gcn1	GCN1 Activator Of EIF2AK4	N
ENSSSAG00000047894	heart	974.957	-0.290962	0.0997102	0.000463453	0.0256342		EIF4G1		EIF4G1
ENSSSAG00000067039	heart	1192.29	-0.287518	0.082637	6.48e-05	0.00858355		GLG1		GLG1
ENSSSAG00000052162	heart	814.223	-0.284311	0.103223	0.000790621	0.0348823		VPS13A		VPS13A
ENSSSAG00000001932	heart	441.009	-0.265348	0.0925789	0.000637099	0.0305937					apoptosis-resistant E3 ubiquitin protein ligase 1-like	N
ENSSSAG00000064659	heart	650.533	-0.260278	0.0949592	0.00115274	0.0432484		ANKHD1		ANKHD1
ENSSSAG00000015127	heart	1071.9	-0.253889	0.0906872	0.000859023	0.0366596					rho guanine nucleotide exchange factor 10
ENSSSAG00000071711	heart	229.224	-0.252881	0.0929152	0.00107613	0.0416322		nsun4		nsun4
ENSSSAG00000100596	heart	416.138	-0.249734	0.0817583	0.00040525	0.023907		nbas		nbas
ENSSSAG00000068846	heart	325.4	-0.125962	0.25102	5.76e-05	0.00816848					C-type natriuretic peptide 3-like	N
ENSSSAG00000009988	heart	1379.14	-0.0678677	0.155815	0.00019837	0.0160369					60S ribosomal protein L18a	N
ENSSSAG00000089659	heart	51.6958	-0.0651715	0.152747	0.00125609	0.0451137					no match
ENSSSAG00000008433	heart	94.8299	-0.061708	0.151145	0.000343479	0.0214199					rho-associated protein kinase 2	N
ENSSSAG00000087282	heart	443.009	-0.0589592	0.148591	0.000431854	0.0248031					no match	Y
ENSSSAG00000112871	heart	146.501	-0.0567935	0.146767	0.00119491	0.0440073					Salmo salar zinc finger protein 250-like	Y	XM_045722360.1
ENSSSAG00000108594	heart	154.596	-0.0499319	0.14298	0.000255042	0.0186821					no match
ENSSSAG00000015546	heart	1319.68	0.180981	0.0603158	0.000870541	0.0369095		CHMP3		CHMP3
ENSSSAG00000077463	heart	3408.99	0.225576	0.076114	0.000681449	0.0319583		if3ei		if3ei
ENSSSAG00000092011	heart	499.105	0.228721	0.082104	0.00109329	0.0420974				fam89b	family with sequence similarity 89 member B
ENSSSAG00000047369	heart	746.67	0.233218	0.0767741	0.000502819	0.0268668		sumo1		sumo1
ENSSSAG00000053711	heart	916.002	0.237407	0.081728	0.000690076	0.0322468	usf1	usf1		usf1	Upstream Transcription Factor 1	N
ENSSSAG00000039297	heart	438.931	0.238419	0.0727149	0.00020666	0.01628					T-cell leukemia translocation-altered gene protein homolog
ENSSSAG00000108796	heart	1058.71	0.241886	0.0895398	0.00129077	0.0461685		fam199x		fam199x
ENSSSAG00000049726	heart	698.333	0.251755	0.0847436	0.000519418	0.027142				acp7	acid phosphatase 7, tartrate resistant (putative)
ENSSSAG00000107958	heart	4074.44	0.252582	0.0919295	0.00101135	0.0403841		RS17		RS17
ENSSSAG00000042573	heart	587.424	0.25397	0.0898317	0.000808306	0.0353634		usf1		usf1
ENSSSAG00000080211	heart	1018.63	0.255704	0.0843521	0.000409285	0.0240104		fis1		fis1
ENSSSAG00000073777	heart	18855.5	0.257497	0.0934123	0.00105527	0.0413709					40S ribosomal protein S5
ENSSSAG00000063366	heart	419.25	0.25929	0.0837707	0.000332474	0.0211962		spout1		spout1
novel.323	heart	8543.02	0.260991	0.10191	0.00141661	0.048476
ENSSSAG00000114215	heart	280.38	0.263914	0.0900973	0.000538945	0.0276634					zinc finger protein 292-like
ENSSSAG00000080109	heart	486.544	0.26834	0.100354	0.00110342	0.0421872		bmi1a		bmi1a
ENSSSAG00000002140	heart	11054.7	0.270282	0.102843	0.00117538	0.043596		RL18		RL18
ENSSSAG00000003176	heart	13306.7	0.272422	0.0994753	0.000817564	0.0355893		rpl13a		rpl13a
ENSSSAG00000041707	heart	303.471	0.273424	0.0946748	0.000574998	0.0286674		ubxn8		ubxn8
ENSSSAG00000006569	heart	1408.03	0.273712	0.0945858	0.000591927	0.029232		ppm1g		ppm1g
ENSSSAG00000072228	heart	432.298	0.274254	0.102464	0.00103377	0.0409036		phf10		phf10
ENSSSAG00000078918	heart	803.627	0.275983	0.096745	0.000694093	0.0323216		tbca		tbca
ENSSSAG00000054579	heart	2193.67	0.27728	0.103933	0.00106587	0.041497		map1lc3b		map1lc3b
ENSSSAG00000040847	heart	726.368	0.278007	0.0868051	0.000204466	0.0162747	cf166	cf166		cf166		N
ENSSSAG00000059155	heart	310.477	0.279406	0.0891132	0.000231656	0.0175594	arntl2	bmal2		arntl2		N
ENSSSAG00000053481	heart	231.922	0.281983	0.101468	0.000746825	0.0340656		RU2B		RU2B
ENSSSAG00000107836	heart	12800.7	0.283469	0.105345	0.00106078	0.0414071					ribosomal protein S27-3
ENSSSAG00000055922	heart	386.842	0.283642	0.0960641	0.000442419	0.0250372	yipf3	yipf3		yipf3	Yip1 Domain Family Member 3	N
ENSSSAG00000057006	heart	7563.31	0.283708	0.0817849	8e-05	0.00993843	rpl31	rpl31		rpl31	Ribosomal Protein L31	N
ENSSSAG00000100553	heart	824.322	0.284922	0.102893	0.000755421	0.0341995					no match
ENSSSAG00000064317	heart	11881.3	0.284992	0.103203	0.000790026	0.0348823				rs11	40S ribosomal protein S11
ENSSSAG00000069593	heart	26739.8	0.288087	0.109561	0.00113955	0.042939		RPS3A		RPS3A
ENSSSAG00000080463	heart	526.781	0.288244	0.104518	0.000766023	0.0343197		ndufaf3		ndufaf3
ENSSSAG00000080773	heart	780.798	0.289385	0.113356	0.00133782	0.0471401		ub2r1		ub2r1
ENSSSAG00000056402	heart	3869.84	0.290863	0.0777766	2.79e-05	0.00568574					60S ribosomal protein L32	N
ENSSSAG00000068519	heart	223.022	0.2911	0.0980706	0.000425482	0.0245452					ectonucleoside triphosphate diphosphohydrolase 2-like
ENSSSAG00000063394	heart	636.482	0.291701	0.0963616	0.000330443	0.0211962	cyb5a	CYB5		cyb5a	Cytochrome B5 Type A	N
ENSSSAG00000077522	heart	567.538	0.294494	0.115971	0.00133967	0.0471414		NDFIP1		NDFIP1
ENSSSAG00000049829	heart	7570.38	0.295764	0.105806	0.000657605	0.0313474					60S ribosomal protein L23	N
ENSSSAG00000075930	heart	359.849	0.297545	0.118585	0.00141663	0.048476
ENSSSAG00000052007	heart	22045.3	0.29893	0.109538	0.000773814	0.0345195	RPS3A	RPS3A		RPS3A	Ribosomal Protein S3A	N
ENSSSAG00000072689	heart	375.849	0.299034	0.116313	0.00120339	0.0441852		vma21		vma21
ENSSSAG00000074553	heart	12765	0.300875	0.109805	0.00075728	0.0341995	RS24	rps24		RS24		N
ENSSSAG00000040371	heart	947.817	0.301424	0.0903417	0.000118453	0.0123077					Salmo salar clone ssal-rgb2-528-091 Small ubiquitin-related modifier 2 precursor putative mRNA, complete cds	Y	BT049306.2
ENSSSAG00000071484	heart	586.904	0.301973	0.0818517	3.1e-05	0.00611808		psd7		psd7
ENSSSAG00000097426	heart	472.308	0.303714	0.119755	0.00120482	0.0441852		MCUB		MCUB
ENSSSAG00000046726	heart	1901.13	0.303932	0.0860113	5.47e-05	0.00810454		rpl19		rpl19
ENSSSAG00000047832	heart	1256.94	0.30608	0.0994012	0.000261604	0.018741	ERH	ERH		ERH	ERH mRNA splicing and mitosis factor	N
ENSSSAG00000090486	heart	220.188	0.306952	0.108999	0.000572541	0.0285996		tmem187		tmem187
ENSSSAG00000044819	heart	610.596	0.309971	0.073774	3.21e-06	0.00163951	BCAS2	BCAS2		BCAS2	BCAS2 Pre-MRNA Processing Factor	N
ENSSSAG00000077613	heart	747.318	0.312108	0.0957004	0.000135911	0.0131758	alg13	zgc:92907		alg13	ALG13 UDP-N-Acetylglucosaminyltransferase Subunit	N
ENSSSAG00000041564	heart	482.363	0.312597	0.10395	0.000283947	0.0194419	arhgap1	arhgap1		arhgap1	Rho GTPase Activating Protein 1	N
ENSSSAG00000042048	heart	12835.9	0.31343	0.0945554	0.000113468	0.0120762					Salmo trutta ribonuclease H1-like¬¨‚Ä†	Y	XM_029733194.1
ENSSSAG00000113417	heart	1857.7	0.313928	0.11879	0.000895269	0.0375326		rxrbb		rxrbb
ENSSSAG00000111807	heart	1450.63	0.31399	0.114988	0.000704662	0.0325205		tinp1		tinp1
ENSSSAG00000040727	heart	597.585	0.314144	0.120309	0.0010188	0.0406156					adaptin ear-binding coat-associated protein 2
ENSSSAG00000120238	heart	276.029	0.316047	0.11957	0.000913877	0.0379448		mrgbp		mrgbp
ENSSSAG00000115724	heart	546.908	0.316299	0.117864	0.000797534	0.0350686					no match
ENSSSAG00000046858	heart	630.165	0.318261	0.101702	0.000204238	0.0162747		ufd1l		ufd1l
ENSSSAG00000066580	heart	6499.8	0.318575	0.103227	0.000272829	0.0190724				rps16	ribosomal protein S16	N
ENSSSAG00000076849	heart	285.074	0.319878	0.110059	0.000434006	0.0248115					small integral membrane protein 19
ENSSSAG00000055845	heart	443.344	0.32183	0.124673	0.00102577	0.0407726					TBC1 domain family member 15
ENSSSAG00000062741	heart	17908.9	0.32471	0.111847	0.000469425	0.0257148	rps14	rps14		rps14	Ribosomal Protein S14	N
ENSSSAG00000009468	heart	11460.1	0.325076	0.103413	0.000269065	0.0189618	rpl21	rpl21		rpl21	Ribosomal Protein L21	N
ENSSSAG00000044188	heart	14298.7	0.326725	0.108752	0.000310482	0.020444		rl19		rl19
ENSSSAG00000069098	heart	369.627	0.327166	0.0909975	3.88e-05	0.00687776		steep1		steep1
ENSSSAG00000065211	heart	1105.97	0.327619	0.112401	0.00038148	0.0226585	lrrc47	lrrc47		lrrc47	Leucine Rich Repeat Containing 47	N
ENSSSAG00000019789	heart	205.27	0.32797	0.116509	0.00052797	0.0274787	rbm12b	rbm12bb		rbm12b	RNA Binding Motif Protein 12B	N
ENSSSAG00000026076	heart	8877.28	0.328127	0.13139	0.00135158	0.0472468				rpl28	ribosomal protein L28
novel.86	heart	265.195	0.329266	0.117543	0.000546598	0.027837					no match
ENSSSAG00000073900	heart	290.848	0.331215	0.130108	0.00107609	0.0416322		fa44b		fa44b
ENSSSAG00000059489	heart	378.368	0.331642	0.121284	0.000665157	0.0315345					TBC1 domain family member 15
ENSSSAG00000121578	heart	727.031	0.333785	0.0964612	6.11e-05	0.00838179	arfrp1	arfrp1		arfrp1	ADP Ribosylation Factor Related Protein 1	N
ENSSSAG00000066243	heart	412.981	0.334159	0.114322	0.000381145	0.0226585					DNA-directed RNA polymerase II subunit RPB9
ENSSSAG00000069505	heart	4722.55	0.335327	0.0912036	2.57e-05	0.00565437	btf3			btf3	Basic Transcription Factor 3	N
ENSSSAG00000109892	heart	7421.51	0.335529	0.110948	0.000259363	0.0186821				rs16	40S ribosomal protein S16	N
ENSSSAG00000103389	heart	9788.94	0.336988	0.100666	5.91e-05	0.00828067	rps10	rps10		rps10	Ribosomal Protein S10	N
ENSSSAG00000064447	heart	210.057	0.338321	0.117106	0.000410072	0.0240104		entr1		entr1
ENSSSAG00000050408	heart	789.913	0.339581	0.111526	0.000241508	0.0179411		UBC9		UBC9
ENSSSAG00000040208	heart	1159.93	0.339763	0.108466	0.000177266	0.0153562	HMGB1	HMGB1		HMGB1	High Mobility Group Box 1	N
ENSSSAG00000098459	heart	11703.6	0.340528	0.116589	0.000352476	0.0216924	rpl31	rpl31		rpl31	Ribosomal Protein L31	N
ENSSSAG00000117625	heart	257.776	0.34053	0.132578	0.000966467	0.0391923		arl5a		arl5a
ENSSSAG00000066053	heart	14568	0.340673	0.120729	0.000439916	0.0249909	RL30	rpl30		RL30		N
ENSSSAG00000076707	heart	11550.9	0.340822	0.103013	9.9e-05	0.0111706	rl26	rl26		rl26		N
ENSSSAG00000065062	heart	338.933	0.341224	0.127029	0.000711578	0.0327747					solute carrier family 26 member 9
ENSSSAG00000052210	heart	1180.81	0.34222	0.122406	0.000518187	0.027142		dap		dap
ENSSSAG00000002161	heart	713.201	0.343629	0.110257	0.000189026	0.0158484		UBC9		UBC9
ENSSSAG00000068214	heart	512.71	0.343701	0.13013	0.000782654	0.0347522	slc7a6os	slc7a6os		slc7a6os	Solute Carrier Family 7 Member 6 Opposite Strand	N
ENSSSAG00000054381	heart	1193.51	0.34392	0.121149	0.000435807	0.0248115	CTDS2	CTDS2		CTDS2		N
ENSSSAG00000001858	heart	403.286	0.348808	0.129781	0.000669011	0.0316596					NAD-dependent protein deacylase sirtuin-5, mitochondrial	N
ENSSSAG00000044010	heart	14923	0.348814	0.115889	0.000258247	0.0186821	RL7	rpl7		RL7		N
ENSSSAG00000116903	heart	378.999	0.349275	0.0996237	5.3e-05	0.00803261	zgc:162025			zgc:162025		N
ENSSSAG00000068438	heart	1055.01	0.349512	0.12301	0.000423488	0.0244844		fam50a		fam50a
ENSSSAG00000006778	heart	614.178	0.349753	0.11232	0.000190917	0.0158657	llph	llph		llph	LLP Homolog, Long-Term Synaptic Facilitation Factor	N
ENSSSAG00000112478	heart	96.7189	0.351972	0.144126	0.00121774	0.0444093					zinc finger protein 239-like
ENSSSAG00000077452	heart	1172.85	0.352352	0.147569	0.0014327	0.0488651
ENSSSAG00000067926	heart	13857.8	0.35469	0.0992842	3.44e-05	0.00654896	rpl19	rpl19		rpl19	Ribosomal Protein L19	N
ENSSSAG00000072884	heart	6492.32	0.355754	0.128971	0.000519361	0.027142					ubiquitin-60S ribosomal protein L40
ENSSSAG00000046230	heart	1881.93	0.355868	0.0893817	7.35e-06	0.00255667					serine/arginine-rich splicing factor 7	N
ENSSSAG00000111649	heart	75.923	0.356053	0.143284	0.00111998	0.0425708					oocyte zinc finger protein XlCOF6-like
ENSSSAG00000078329	heart	19285	0.358622	0.114141	0.000158033	0.0145096			rps5	rps5	ribosomal protein S5	N
ENSSSAG00000072230	heart	686.4	0.360684	0.121819	0.000296839	0.0197451		rab25b		rab25b
ENSSSAG00000002807	heart	678.649	0.36072	0.144892	0.00104054	0.0409541		prkab1a		prkab1a
ENSSSAG00000058071	heart	775.736	0.361945	0.151812	0.00137195	0.0475954		PDCL3		PDCL3
ENSSSAG00000120350	heart	311.667	0.362577	0.141721	0.000866355	0.0368437					no match	Y
ENSSSAG00000086381	heart	270.664	0.362641	0.12436	0.000319657	0.0208376					tubulin beta-4B chain-like
ENSSSAG00000002569	heart	221.413	0.36325	0.128309	0.000415908	0.0241532		brms1la		brms1la
ENSSSAG00000080562	heart	9833.47	0.363834	0.135144	0.000609835	0.0296116					60S ribosomal protein L24
ENSSSAG00000004822	heart	2270.58	0.364222	0.0888694	5.12e-06	0.00230336	srsf6a	SRSF6		srsf6a	Serine And Arginine Rich Splicing Factor 6	N
ENSSSAG00000000689	heart	9801.37	0.366093	0.0930801	1.01e-05	0.00316521	btf3			btf3	Basic Transcription Factor 3	N
ENSSSAG00000075399	heart	8224.58	0.366448	0.0969507	1.68e-05	0.00451747	RPL35	RPL35		RPL35	Ribosomal Protein L35	N
ENSSSAG00000055046	heart	702.369	0.367029	0.134498	0.000549062	0.027908					pituitary tumor-transforming gene 1 protein-interacting protein-like	N
ENSSSAG00000120375	heart	343.008	0.367709	0.131758	0.000466711	0.025674	ugt5e1	ugt5e1		ugt5e1		N
ENSSSAG00000072189	heart	11279.6	0.36837	0.107217	7.15e-05	0.00923083	RPL35	RPL35		RPL35	Ribosomal Protein L35	N
ENSSSAG00000072739	heart	1484.57	0.370295	0.108973	6.68e-05	0.0087518	fam32a	fam32a		fam32a	Family With Sequence Similarity 32 Member A	N
ENSSSAG00000072870	heart	694.745	0.372348	0.134475	0.000479036	0.0260474	ddx49	ddx49		ddx49	DEAD-Box Helicase 49	N
ENSSSAG00000015847	heart	901.933	0.372787	0.147372	0.000902581	0.0376557	tra2a	tra2a		tra2a	Transformer 2 Alpha Homolog	N
ENSSSAG00000074237	heart	290.478	0.373253	0.125856	0.000265723	0.0188281	pa	paa		pa	NSF Attachment Protein Alpha	N
ENSSSAG00000003544	heart	398.12	0.374277	0.147162	0.000893292	0.0375326		mcrip1		mcrip1
ENSSSAG00000085644	heart	139.623	0.37578	0.143332	0.000712685	0.0327747		zbtb14		zbtb14
ENSSSAG00000087989	heart	167.69	0.377389	0.153388	0.00106627	0.041497					no match
ENSSSAG00000049830	heart	1985.55	0.377467	0.125502	0.000226253	0.0173754	nop56	nop56		nop56	NOP56 Ribonucleoprotein	N
ENSSSAG00000006134	heart	4337.14	0.378174	0.102294	2.12e-05	0.00502779	rps27.2			rps27.2	Ribosomal protein S27	N
ENSSSAG00000103564	heart	5245.81	0.379341	0.141193	0.000578345	0.0287496				rs15a	40S ribosomal protein S15a
ENSSSAG00000065470	heart	1120.61	0.381652	0.104715	2.86e-05	0.0057327	mgat2	mgat2		mgat2	Alpha-1,6-Mannosyl-Glycoprotein 2-Beta-N-Acetylglucosaminyltransferase	N
ENSSSAG00000076164	heart	245.658	0.381877	0.140204	0.000533378	0.0274819		thap12b		thap12b
ENSSSAG00000047398	heart	997.636	0.382529	0.13306	0.000339563	0.0214199			eif4ebp1	eif4ebp1	eukaryotic translation initiation factor 4E binding protein 1	N
ENSSSAG00000077735	heart	1042.45	0.383577	0.159579	0.00122131	0.0444316		uba52		uba52
ENSSSAG00000043543	heart	1043.75	0.385197	0.146261	0.000695394	0.0323216		blvrb		blvrb
ENSSSAG00000064636	heart	1606.08	0.385552	0.111134	4.73e-05	0.007711				lyg	Lysozyme g	N
novel.15	heart	123.705	0.385571	0.162653	0.00130146	0.0464574					no match
ENSSSAG00000085375	heart	541.273	0.387033	0.145083	0.000582509	0.0288763					no match	Y
ENSSSAG00000071672	heart	689.188	0.38726	0.132965	0.000294313	0.0197451	mrto4			mrto4	MRT4 Homolog, Ribosome Maturation Factor	N
ENSSSAG00000084477	heart	461.268	0.387588	0.12645	0.000186415	0.0156885	cript	cript		cript	CXXC Repeat Containing Interactor Of PDZ3 Domain	N
ENSSSAG00000087718	heart	155.273	0.38885	0.14364	0.000540211	0.0276739					UNC93-like protein MFSD11
ENSSSAG00000076226	heart	132.677	0.389496	0.134388	0.00030821	0.0203457				klhl11	kelch-like family member 11
ENSSSAG00000066193	heart	373.157	0.389627	0.134397	0.000302367	0.0200617					retinoic acid receptor alpha	N
ENSSSAG00000058582	heart	148.411	0.390036	0.127674	0.000192097	0.0158657	cluap1	cluap1		cluap1	Clusterin Associated Protein 1	N
ENSSSAG00000091496	heart	598.365	0.390532	0.123848	0.00014078	0.0135456	SAP18	SAP18		SAP18	Sin3A Associated Protein 18	N
ENSSSAG00000039750	heart	1152.54	0.393926	0.144565	0.000507865	0.0269158	fbxo25	fbxo25		fbxo25	F-Box Protein 25	N
ENSSSAG00000009309	heart	645.824	0.394783	0.165323	0.00122346	0.0444316		rset2		rset2
ENSSSAG00000001506	heart	15592.2	0.39562	0.105022	1.82e-05	0.00459763					no match	Y
ENSSSAG00000054369	heart	878.614	0.395792	0.158336	0.000900606	0.0376447		bi1		bi1
ENSSSAG00000015449	heart	3404.07	0.396432	0.126791	0.000144384	0.0137905		rs17		rs17
ENSSSAG00000080101	heart	628.547	0.398956	0.141988	0.000410686	0.0240104		commd3		commd3
ENSSSAG00000075809	heart	341.881	0.400407	0.137541	0.000290561	0.0196632					tRNA selenocysteine 1-associated protein 1-like	N
ENSSSAG00000049260	heart	443.762	0.400581	0.171352	0.00137611	0.0475954		trappc13		trappc13
ENSSSAG00000064168	heart	4389.43	0.40148	0.126963	0.000135106	0.0131758	gtpbp4	gtpbp4		gtpbp4	GTP Binding Protein 4	N
ENSSSAG00000003047	heart	280.318	0.402244	0.110973	2.67e-05	0.00565437				caltractin	caltractin	N
ENSSSAG00000006635	heart	344.92	0.402644	0.163273	0.00096922	0.0392429					methyl-CpG-binding domain protein 4	N
ENSSSAG00000066482	heart	543.118	0.403337	0.171554	0.00121017	0.0443191		nmd3		nmd3
ENSSSAG00000005588	heart	417.211	0.403387	0.13122	0.000170819	0.0152117	rassf9	RASSF9		rassf9	Ras Association Domain Family Member 9	N
ENSSSAG00000002915	heart	218.389	0.405644	0.171293	0.00122333	0.0444316		si:dkeyp-113d7.1		si:dkeyp-113d7.1
ENSSSAG00000007306	heart	285.807	0.40575	0.17174	0.00121602	0.0444093				zgc:154075	4,5-dihydroxyphthalate dehydrogenase
ENSSSAG00000001972	heart	1416.38	0.409281	0.164062	0.000883187	0.0372639		anp32b		anp32b
ENSSSAG00000114797	heart	456.579	0.410426	0.152459	0.000515577	0.027142	igfals			igfals	Insulin Like Growth Factor Binding Protein Acid Labile Subunit	N
ENSSSAG00000075653	heart	1203.99	0.41818	0.154541	0.000505957	0.0269158		psmd9		psmd9
ENSSSAG00000073512	heart	851.143	0.418371	0.129064	9.35e-05	0.0108296					protein CWC15 homolog
ENSSSAG00000056400	heart	2672.77	0.418598	0.150657	0.000372273	0.0224274	tnip1	tnip1		tnip1	TNFAIP3 Interacting Protein 1	N
ENSSSAG00000059346	heart	929.295	0.419142	0.168334	0.000824305	0.0357039					sugar phosphate exchanger 3-like
ENSSSAG00000082784	heart	97.4182	0.419263	0.180557	0.00124149	0.0448362					zinc finger protein 664
ENSSSAG00000107288	heart	1513.38	0.419296	0.112104	1.47e-05	0.00413148					no match	Y
ENSSSAG00000045463	heart	11465	0.419714	0.0788356	1.46e-08	3.79e-05	rpl26	rpl26		rpl26	Ribosomal Protein L26	N
ENSSSAG00000076834	heart	902.474	0.422798	0.131435	9.48e-05	0.0108472	ephx1	ephx1		ephx1	Epoxide Hydrolase 1	N
ENSSSAG00000097657	heart	113.464	0.423373	0.177887	0.00112265	0.0426099					no match
ENSSSAG00000084142	heart	83.0354	0.424148	0.181426	0.00127585	0.0457602					no match
ENSSSAG00000045122	heart	1132.01	0.426005	0.128959	7.26e-05	0.00932402	brox	brox		brox	BRO1 Domain And CAAX Motif Containing	N
ENSSSAG00000100053	heart	1370.79	0.426625	0.170227	0.000804297	0.0353065		pnrc2		pnrc2
ENSSSAG00000081587	heart	885.932	0.427264	0.148726	0.000323553	0.021039		ID1		ID1
ENSSSAG00000103201	heart	316.922	0.429158	0.11631	1.73e-05	0.00455005					gastrula zinc finger protein XlCGF26.1-like	N
ENSSSAG00000100294	heart	6978.91	0.429351	0.126423	5.62e-05	0.00810454					ubiquitin-40S ribosomal protein S27a	N
ENSSSAG00000048037	heart	546.796	0.429432	0.141916	0.000176894	0.0153562	tbl1x	tbl1x		tbl1x	Transducin Beta Like 1 X-Linked	N
ENSSSAG00000071363	heart	316.09	0.429803	0.12732	5.76e-05	0.00816848	imp4	imp4		imp4	IMP U3 Small Nucleolar Ribonucleoprotein 4	N
ENSSSAG00000076360	heart	111.434	0.429887	0.164502	0.000604402	0.0294575		zbtb14		zbtb14
ENSSSAG00000002540	heart	337.368	0.430384	0.176729	0.000913001	0.0379448		pgam5		pgam5
ENSSSAG00000051664	heart	150.139	0.431549	0.161931	0.000521119	0.0271763	mfsd13a	mfsd13a		mfsd13a	Major Facilitator Superfamily Domain Containing 13A	N
ENSSSAG00000120264	heart	152.961	0.432964	0.18487	0.00116205	0.0432864					no match
ENSSSAG00000070361	heart	287.478	0.433992	0.152088	0.000291837	0.0196632		zfand1		zfand1
ENSSSAG00000102224	heart	169.697	0.435579	0.150853	0.000262168	0.018741		zgc:63882			multiple myeloma tumor-associated protein 2 homolog	N
ENSSSAG00000095716	heart	262.072	0.442729	0.140277	0.000116873	0.0122388	ppp1r3da	ppp1r3da		ppp1r3da	Protein Phosphatase 1 Regulatory Subunit 3D	N
ENSSSAG00000052014	heart	299.058	0.443502	0.18224	0.000912497	0.0379448					programmed cell death protein 7-like	N
ENSSSAG00000078190	heart	867.286	0.443597	0.118731	1.47e-05	0.00413148	nmd3	nmd3		nmd3	NMD3 Ribosome Export Adaptor	N
ENSSSAG00000078630	heart	1829.34	0.444484	0.153704	0.000275781	0.0191759	CTDS2	ctdsp2		CTDS2		N
novel.163	heart	203.665	0.445024	0.134473	6.85e-05	0.00888733					no match	Y
ENSSSAG00000082362	heart	1451.73	0.449492	0.133489	5.27e-05	0.00803261	anp32b	anp32b		anp32b	Acidic Nuclear Phosphoprotein 32 Family Member B	N
ENSSSAG00000073793	heart	1513.82	0.451916	0.131233	4.26e-05	0.00726428	rcc2	rcc2		rcc2	Regulator Of Chromosome Condensation 2	N
ENSSSAG00000079593	heart	1187.14	0.455822	0.131495	3.86e-05	0.00687776	atg13	atg13		atg13	Autophagy Related 13	N
ENSSSAG00000079401	heart	400.939	0.456668	0.150378	0.000164992	0.0148864	PDCL3	PDCL3		PDCL3	Phosducin Like 3	N
ENSSSAG00000122198	heart	295.725	0.461202	0.129297	2.63e-05	0.00565437					mediator of RNA polymerase II transcription subunit 26	N
ENSSSAG00000112472	heart	81.2161	0.4637	0.195294	0.000997255	0.0400053					no match
ENSSSAG00000000128	heart	836.801	0.465094	0.0949877	7.97e-08	0.000122201					Salmo salar protein max	Y	XM_014177267.2
ENSSSAG00000048349	heart	80.4098	0.465427	0.200569	0.00120111	0.0441732		stard14		stard14
ENSSSAG00000070305	heart	743.974	0.465521	0.112894	2.88e-06	0.00150079	hmgb1b	hmgb1b		hmgb1b	High Mobility Group Box 1	N
ENSSSAG00000003089	heart	371.215	0.468415	0.128425	1.88e-05	0.00461069	kbrs2	kbrs2		kbrs2		N
ENSSSAG00000101552	heart	487.387	0.471495	0.15869	0.000180381	0.0154211	calhm2			calhm2	Calcium Homeostasis Modulator Family Member 2	N
ENSSSAG00000051691	heart	101.488	0.47178	0.147489	0.000105019	0.0115358	spast	spast		spast	Spastin	N
ENSSSAG00000117541	heart	97.6278	0.471811	0.176935	0.000464342	0.0256342		CNOT2		CNOT2
ENSSSAG00000103988	heart	534.961	0.472004	0.190445	0.00069974	0.0324458		si:dkey-22o12.2		si:dkey-22o12.2
ENSSSAG00000009744	heart	455.757	0.475533	0.150762	0.000107697	0.0117009	meaf6	meaf6		meaf6	MYST/Esa1 Associated Factor 6	N
ENSSSAG00000047138	heart	137.73	0.476691	0.162681	0.000214422	0.0165416					reticulon-3-like	N
ENSSSAG00000007965	heart	1657.84	0.477208	0.0837165	9.47e-10	4.12e-06	rps27.2			rps27.2	Ribosomal Protein S27	N
ENSSSAG00000080913	heart	489.526	0.481034	0.158019	0.000139107	0.0134341	GBRAP	GBRAP		GBRAP		N
ENSSSAG00000106004	heart	172.843	0.483923	0.139906	3.57e-05	0.00665192					no match	Y
ENSSSAG00000100218	heart	377.415	0.485773	0.153614	9.94e-05	0.0111706		mcrip1		mcrip1
ENSSSAG00000003766	heart	71.2729	0.49101	0.217149	0.00119299	0.0439988					transmembrane protein 187
ENSSSAG00000001538	heart	116.938	0.494988	0.165148	0.00016723	0.0149846					Salmo salar zinc finger protein 3-like	Y	XM_045723797.1
ENSSSAG00000046359	heart	228.421	0.495351	0.170247	0.000209184	0.0163984	tmem237b	tmem237b		tmem237b	Transmembrane Protein 237	N
ENSSSAG00000008196	heart	148.383	0.495834	0.209085	0.000945656	0.0385884					no match
ENSSSAG00000081501	heart	813.354	0.502343	0.166369	0.000152592	0.0142158	phf20a			phf20a	PHD Finger Protein 20	N
novel.909	heart	169.779	0.502801	0.118642	1.74e-06	0.00107832					no match	Y
ENSSSAG00000007550	heart	1382.47	0.504513	0.220263	0.00111883	0.0425708		EZH1		EZH1
ENSSSAG00000122032	heart	583.025	0.504987	0.160218	9.31e-05	0.0108296					twist-related protein 2
ENSSSAG00000110723	heart	163.896	0.507518	0.195948	0.00053102	0.0274819					no match
ENSSSAG00000097523	heart	113.013	0.50999	0.180399	0.000279604	0.0193386	polr1d	si:ch211-140b10.6		polr1d	RNA Polymerase I And III Subunit D	N
ENSSSAG00000078353	heart	353.083	0.512048	0.170365	0.000161279	0.0146182	YY1	YY1		YY1	YY1 Transcription Factor	N
ENSSSAG00000057845	heart	177.028	0.513492	0.17426	0.000189654	0.0158501					GATA zinc finger domain-containing protein 1	N
ENSSSAG00000050260	heart	639.71	0.515075	0.191007	0.000401275	0.0237262					no match
ENSSSAG00000101789	heart	261.299	0.522393	0.200298	0.000485292	0.0262531					no match	Y
ENSSSAG00000053156	heart	140.031	0.522583	0.218649	0.000850211	0.0365226					abhydrolase domain containing 12, lysophospholipase
ENSSSAG00000106218	heart	242.33	0.523634	0.166902	0.000102639	0.0113886	nkain1	nkain1		nkain1	Sodium/Potassium Transporting ATPase Interacting 1	N
ENSSSAG00000063913	heart	2404.51	0.523665	0.229858	0.00111614	0.0425708		DDX21		DDX21
ENSSSAG00000097563	heart	166.021	0.526055	0.24293	0.00136583	0.0475589		NTHL1		NTHL1
ENSSSAG00000072859	heart	241.541	0.529446	0.145532	1.74e-05	0.00455005	mepce	mepcea		mepce	Methylphosphate Capping Enzyme	N
ENSSSAG00000114554	heart	938.244	0.530414	0.159092	5.12e-05	0.00799702	sap18	sap18		sap18	Sin3A Associated Protein 18	N
ENSSSAG00000117434	heart	212.135	0.531908	0.24068	0.0012515	0.0450108					no match
novel.952	heart	1362.64	0.536511	0.202495	0.000427697	0.0246185					no match
ENSSSAG00000060046	heart	1415.16	0.536652	0.169734	9.27e-05	0.0108296	m4a8a	m4a8a		m4a8a		N
ENSSSAG00000001043	heart	267.448	0.537417	0.146764	1.54e-05	0.0042829	rnf113a	rnf113a		rnf113a	Ring Finger Protein 113A	N
ENSSSAG00000105647	heart	311.494	0.538475	0.21669	0.000657275	0.0313474					no match
ENSSSAG00000043325	heart	52.452	0.540023	0.227344	0.000876396	0.0370974					zinc finger protein 570	N
ENSSSAG00000007060	heart	166.297	0.540787	0.19257	0.000271811	0.0190523	TFAP4	TFAP4		TFAP4	Transcription Factor AP-4	N
ENSSSAG00000082680	heart	165.626	0.541304	0.182558	0.000172581	0.0152375	chrac1	chrac1		chrac1	Chromatin Accessibility Complex Subunit 1	N
ENSSSAG00000066581	heart	116.856	0.541539	0.243435	0.00119214	0.0439988		clec3ba		clec3ba
ENSSSAG00000094999	heart	409.085	0.542336	0.150002	1.87e-05	0.00461069					no match	Y
ENSSSAG00000116401	heart	137.087	0.547847	0.179958	0.000129479	0.0129355					zinc finger protein 135-like	N
ENSSSAG00000048588	heart	44.256	0.549792	0.226895	0.000755891	0.0341995					oocyte zinc finger protein XlCOF22-likev
ENSSSAG00000088515	heart	209.073	0.55155	0.111891	5.99e-08	0.000104127					oocyte zinc finger protein XlCOF6-like	N
ENSSSAG00000119148	heart	219.397	0.551557	0.180371	0.000123802	0.0125822				znf414	zinc finger protein 414	N
ENSSSAG00000117201	heart	111.116	0.556471	0.224055	0.000603768	0.0294575					no match	Y
ENSSSAG00000115374	heart	125.371	0.558025	0.25971	0.00137579	0.0475954					no match
ENSSSAG00000099847	heart	108.615	0.561889	0.222338	0.000553712	0.0279266					gastrula zinc finger protein XlCGF7.1-like
ENSSSAG00000073619	heart	590.914	0.562062	0.165106	3.9e-05	0.00687776	bloc1s1	bloc1s1		bloc1s1	Biogenesis Of Lysosomal Organelles Complex 1 Subunit 1	N
ENSSSAG00000078509	heart	285.979	0.565498	0.195589	0.000199944	0.0160912		LRR1		LRR1
ENSSSAG00000013753	heart	88.2184	0.576754	0.18964	0.000129183	0.0129355		cby1		cby1
ENSSSAG00000094623	heart	277.081	0.577257	0.19731	0.000176035	0.015356		G14		G14
ENSSSAG00000065815	heart	1234.29	0.578468	0.216666	0.000378488	0.0226355					forkhead box protein K2-like
ENSSSAG00000001780	heart	964.123	0.58258	0.276689	0.00137957	0.0476453		ypel3		ypel3
novel.859	heart	113.436	0.589799	0.202279	0.000170931	0.0152117					no match	Y
ENSSSAG00000097365	heart	223.929	0.592246	0.232171	0.000504994	0.0269158	spink2.1	spink2.5		spink2.1	serine peptidase inhibitor, Kazal type 2, tandem duplicate 1	N
ENSSSAG00000002415	heart	96.3468	0.600172	0.21668	0.000274747	0.0191552					transmembrane protein 39B-like	N
ENSSSAG00000070043	heart	195.678	0.600728	0.273799	0.00103869	0.0409541		eapp		eapp
ENSSSAG00000054375	heart	1037.21	0.601111	0.154192	5.43e-06	0.00235776	pno1	pno1		pno1	Partner Of NOB1 Homolog	N
ENSSSAG00000072044	heart	55.1701	0.602792	0.250251	0.000716199	0.0328783	rps28	rps28		rps28	Ribosomal Protein S28	N
ENSSSAG00000052180	heart	499.37	0.60599	0.153358	4.34e-06	0.00209628	lmo2	lmo2		lmo2	LIM Domain Only 2	N
ENSSSAG00000041995	heart	211.459	0.609925	0.203189	0.000128431	0.0129299					mediator of RNA polymerase II transcription subunit 7	N
ENSSSAG00000047059	heart	4900.84	0.613226	0.224439	0.000258271	0.0186821	oaz2a	oaz2a		oaz2a	ornithine decarboxylase antizyme 2a	N
ENSSSAG00000119642	heart	82.5487	0.616742	0.284408	0.00109961	0.0421872					no match	Y
ENSSSAG00000092666	heart	211.697	0.61699	0.296145	0.00136783	0.0475589		NDK5		NDK5
ENSSSAG00000042513	heart	47.6974	0.619801	0.204019	0.000121424	0.012465	tfap2c	tfap2c		tfap2c	Transcription Factor AP-2 Gamma	N
ENSSSAG00000075257	heart	208.886	0.620194	0.248829	0.000555388	0.0279451	psme3	psme3		psme3	Proteasome Activator Subunit 3	N
ENSSSAG00000063978	heart	117.721	0.622085	0.273287	0.000867576	0.0368437				mamdc4	MAM domain containing 4
ENSSSAG00000006676	heart	90.6086	0.62765	0.229752	0.000289489	0.0196573					no match	Y
novel.758	heart	45.3427	0.630373	0.20772	0.000115094	0.0121995					no match	Y
ENSSSAG00000001458	heart	164.696	0.631479	0.201124	8.79e-05	0.0106623					platelet endothelial cell adhesion molecule-like	N
ENSSSAG00000099782	heart	64.6311	0.632766	0.299048	0.00124585	0.0449242					transmembrane protein 200B-like	N
ENSSSAG00000092647	heart	90.9829	0.63693	0.275251	0.000848419	0.0365058					fibrinogen-like protein 1
ENSSSAG00000111101	heart	223.763	0.639528	0.206218	9.61e-05	0.0109473	cssa01h5orf63	cssa01h5orf63		cssa01h5orf63		N
ENSSSAG00000040482	heart	142.353	0.642882	0.167412	6.78e-06	0.00249013	TFAP4	TFAP4		TFAP4	Transcription Factor AP-4	N
ENSSSAG00000121039	heart	153.857	0.647368	0.255726	0.000443414	0.0250372	mkrn1	mkrn1		mkrn1	Makorin Ring Finger Protein 1	N
ENSSSAG00000004144	heart	1289.82	0.650833	0.227072	0.000194793	0.0159724	EZH1	EZH1		EZH1	Enhancer Of Zeste 1 Polycomb Repressive Complex 2 Subunit	N
novel.1156	heart	38.1164	0.652002	0.316564	0.00145045	0.0492454
ENSSSAG00000087240	heart	138.221	0.653396	0.258519	0.000443612	0.0250372	KCNS2	KCNS2		KCNS2	Potassium Voltage-Gated Channel Modifier Subfamily S Member 2	N
ENSSSAG00000061233	heart	465.324	0.655614	0.22106	0.000144023	0.0137905		ubald1b		ubald1b
novel.1137	heart	102.608	0.659859	0.326212	0.00143363	0.0488651
ENSSSAG00000115848	heart	349.111	0.663466	0.16227	2.44e-06	0.0013576	SPHK1	SPHK1		SPHK1	Sphingosine Kinase 1	N
ENSSSAG00000054460	heart	205.053	0.671295	0.209892	6.65e-05	0.0087518					ephrin-A1-like	N
ENSSSAG00000080743	heart	117.301	0.681388	0.292052	0.000747288	0.0340656	nuak2			nuak2	NUAK Family Kinase 2	N
ENSSSAG00000015607	heart	1021.86	0.682842	0.177294	6.06e-06	0.00240845	bccip	bccip		bccip	BRCA2 And CDKN1A Interacting Protein	N
ENSSSAG00000068636	heart	334.841	0.691722	0.265092	0.000378392	0.0226355	pts			pts	6-Pyruvoyltetrahydropterin Synthase	N
ENSSSAG00000099913	heart	47.2983	0.69866	0.274284	0.000457302	0.0255335	wu:fc63a07	wu:fc63a07		wu:fc63a07		N
ENSSSAG00000047298	heart	291.732	0.700058	0.211018	4.4e-05	0.00740909	CSK22	CSK22		CSK22		N
ENSSSAG00000057017	heart	1480.47	0.700217	0.214407	4.8e-05	0.00776636			MATR3	MATR3	matrin-3	N
ENSSSAG00000059009	heart	538.483	0.701789	0.189068	1.02e-05	0.00316521	bccip	bccip		bccip	BRCA2 And CDKN1A Interacting Protein	N
ENSSSAG00000059242	heart	1078.42	0.703349	0.209601	3.89e-05	0.00687776					polyadenylate-binding protein-interacting protein 2	N
ENSSSAG00000081954	heart	91.1476	0.703449	0.302653	0.000783673	0.0347522		fam110d		fam110d
ENSSSAG00000068953	heart	190.973	0.707381	0.212479	4.05e-05	0.0070333	stmn1b	STMN1		stmn1b	Stathmin 1	N
ENSSSAG00000101360	heart	51.4503	0.708017	0.271357	0.000379464	0.0226419					no match
ENSSSAG00000111233	heart	399.834	0.716243	0.238198	0.000118945	0.0123077					Oncorhynchus keta ferritin, heavy subunit-like¬¨‚Ä†	Y	XM_035790734.2
ENSSSAG00000057674	heart	940.978	0.723834	0.216366	4.18e-05	0.0071834	t53i2	t53i2		t53i2		N
ENSSSAG00000104588	heart	3173.78	0.725198	0.255001	0.000182862	0.0155314	P3IP1	pik3ip1		P3IP1		N
ENSSSAG00000005415	heart	7161.34	0.725625	0.354769	0.00131431	0.0466269					large ribosomal subunit protein eL20	N
ENSSSAG00000093600	heart	3824.84	0.72657	0.20525	2.34e-05	0.00538893	ZFP36L2	ZFP36L2		ZFP36L2	ZFP36 ring finger protein like 2	N
ENSSSAG00000121834	heart	388.272	0.728333	0.252629	0.000172122	0.0152375	cry3b	cry3b		cry3b		N
ENSSSAG00000075495	heart	123.234	0.728362	0.339769	0.00110153	0.0421872					leucine zipper protein 2-like
ENSSSAG00000047444	heart	985.846	0.729587	0.280617	0.000361683	0.0220348					thrombospondin-2
ENSSSAG00000091677	heart	84.5059	0.729727	0.303279	0.000578851	0.0287496					no match
ENSSSAG00000093789	heart	161.59	0.736223	0.175056	1.37e-06	0.000902968					no match	Y
ENSSSAG00000071151	heart	126.729	0.739358	0.269713	0.000258601	0.0186821	clec14a	clec14a		clec14a	C-Type Lectin Domain Containing 14A	N
ENSSSAG00000112338	heart	325.344	0.741478	0.239647	8.66e-05	0.0105551					no match	Y
ENSSSAG00000041016	heart	325.364	0.744955	0.209828	1.86e-05	0.00461069	zgc:112271	zgc:112271		zgc:112271		N
ENSSSAG00000070163	heart	479.653	0.749379	0.337129	0.000921898	0.0381563					cytochrome P450 2F3-like	N
ENSSSAG00000008321	heart	174.448	0.753132	0.286443	0.000325985	0.021092	ptn	ptn		ptn	Pleiotrophin	N
ENSSSAG00000087860	heart	130.281	0.772786	0.355269	0.00095844	0.038988					receptor activity-modifying protein 3-like
ENSSSAG00000068011	heart	215.185	0.785035	0.301201	0.00035093	0.0216837	tmsb1	tmsb1		tmsb1		N
ENSSSAG00000077865	heart	134.768	0.785598	0.274997	0.000176086	0.015356	and3	and3		and3		N
ENSSSAG00000090248	heart	3025.49	0.790458	0.213223	1.01e-05	0.00316521	c209e	c209e		c209e		N
ENSSSAG00000056138	heart	146.621	0.791211	0.418511	0.00134254	0.0471791		epb41l4a		epb41l4a
novel.269	heart	573.055	0.801153	0.334234	0.000601426	0.0294575					no match	Y
ENSSSAG00000116917	heart	289.468	0.812264	0.370447	0.000927492	0.038327				hop	Homeodomain-only protein
ENSSSAG00000075718	heart	1994.2	0.827773	0.399179	0.00118942	0.0439988					protein-L-isoaspartate O-methyltransferase domain-containing protein 2-like
ENSSSAG00000117122	heart	191.302	0.832157	0.351777	0.000601107	0.0294575	rab6ba	rab6ba		rab6ba	RAB6B, Member RAS Oncogene Family	N
ENSSSAG00000090937	heart	845.83	0.837002	0.330357	0.000413058	0.024095					no match	Y
ENSSSAG00000070225	heart	83.2121	0.861595	0.25132	2.74e-05	0.00568574		RAPGEF4		RAPGEF4
ENSSSAG00000062787	heart	210.058	0.863287	0.351442	0.000495802	0.0266083		zgc:162608		zgc:162608
ENSSSAG00000000255	heart	1864.14	0.865438	0.298158	0.000152653	0.0142158	BNIP3	bnip3		BNIP3	BCL2 Interacting Protein 3	N
ENSSSAG00000085520	heart	360.137	0.883739	0.327209	0.000259169	0.0186821					no match	Y
ENSSSAG00000103136	heart	204.049	0.888877	0.421808	0.00105874	0.0413892				im:7151449	complement decay-accelerating factor
ENSSSAG00000077528	heart	134.477	0.901331	0.198753	2.95e-07	0.00032095	grk5	grk5		grk5	G Protein-Coupled Receptor Kinase 5	N
ENSSSAG00000082436	heart	77.6459	0.928319	0.435426	0.000851647	0.0365238					no match
ENSSSAG00000083995	heart	86.961	0.929814	0.434682	0.00097492	0.0394125					no match	Y
ENSSSAG00000095460	heart	109.636	0.935246	0.312585	0.000109637	0.0118399					platelet endothelial cell adhesion molecule-like	N
ENSSSAG00000103079	heart	39.1704	0.950831	0.39664	0.000565096	0.0282819					no match	Y
ENSSSAG00000109848	heart	1295.84	0.967495	0.299346	3.83e-05	0.00687776					fibroblast growth factor receptor-like 1	N
ENSSSAG00000080424	heart	156.203	1.01422	0.397446	0.00037072	0.0224274					Salmo salar cytokine-inducible SH2-containing protein-like	Y	XM_014131925.2
ENSSSAG00000091946	heart	61.1243	1.05239	0.444958	0.000465004	0.0256342					no match
novel.20	heart	141.687	1.12842	0.296687	5.6e-06	0.00239421					no match	Y
novel.284	heart	102.179	1.13663	0.520924	0.000796978	0.0350686					no match
ENSSSAG00000067109	heart	86.3295	1.15998	0.37741	7.96e-05	0.00993396	gramd1ba			gramd1ba		N
ENSSSAG00000086795	heart	765.574	1.18358	0.336926	1.8e-05	0.00459763	Fbxo32	fbxo32		Fbxo32	F-Box Protein 32	N
ENSSSAG00000076994	heart	410.1	1.18728	0.513365	0.000599881	0.0294575	tnnt2b	TNNT2		tnnt2b		N
ENSSSAG00000099524	heart	679.045	1.21176	0.373507	2.65e-05	0.00565437	nfil3-5	nfil3-5		nfil3-5		N
ENSSSAG00000053914	heart	267.073	1.22989	0.479697	0.000255811	0.0186821					SLIT-ROBO Rho GTPase-activating protein 3-like
ENSSSAG00000057658	heart	53.1973	1.23957	0.37362	3.28e-05	0.00633201	zgc:162297	zgc:162297		zgc:162297		N
ENSSSAG00000064919	heart	1729.3	1.24085	0.243396	1.6e-08	3.79e-05	gamt	gamt		gamt	Guanidinoacetate N-Methyltransferase	N
ENSSSAG00000077051	heart	172.379	1.25394	0.40353	5.5e-05	0.00810454	tulp1b			tulp1b	TUB Like Protein 1	N
ENSSSAG00000088475	heart	78.511	1.29746	0.244591	5.34e-09	1.74e-05	gas2a			gas2a		N
ENSSSAG00000054208	heart	79.0067	1.33258	0.462402	0.000134688	0.0131758	ATE1	ATE1		ATE1	Arginyltransferase 1	N
ENSSSAG00000115603	heart	31040	1.4613	0.437182	2.69e-05	0.00565437	TNNI1	tnni1b		TNNI1	Troponin I1, Slow Skeletal Type	N
ENSSSAG00000065996	heart	1097.41	1.47612	0.344967	7.97e-07	0.000716711			zgc:73226	zgc:73226	Salmo salar uncharacterized protein LOC402792 homolog (zgc:73226)	N
ENSSSAG00000002465	heart	146.298	1.48181	0.575604	0.000179662	0.0154211	emp1	emp1		emp1	Epithelial Membrane Protein 1	N
novel.214	heart	204.016	1.76328	0.333744	5e-09	1.74e-05					no match	Y
ENSSSAG00000063294	heart	65.6671	1.79072	0.807779	0.0006208	0.0300209					B-cadherin
ENSSSAG00000073472	heart	129.74	1.85816	0.707682	0.000213337	0.0165067	si:ch73-206d17.1			si:ch73-206d17.1		N
ENSSSAG00000086178	heart	136.636	2.09872	1.11122	0.00114348	0.0429628					tetraspanin-8-like	N
ENSSSAG00000096137	heart	87.5989	2.62424	0.726246	2.44e-07	0.000310754					Fc receptor-like protein 5
novel.265	heart	124.682	3.79268	0.760203	2.3e-08	5e-05					no match	Y
ENSSSAG00000059264	heart	88.4474	8.13744	1.1442	4.33e-15	1.13e-10			frrs1	frrs1	putative ferric-chelate reductase 1	N
ENSSSAG00000009988	stom	981.759	-4.18e-06	0.0014427	1.62e-06	0.0214766
ENSSSAG00000099623	stom	502.774	-4.13e-06	0.0014427	3.71e-06	0.0292565
ENSSSAG00000111990	stom	31.0306	-2.35e-06	0.0014427	1.31e-06	0.0214766
ENSSSAG00000089520	stom	28.2634	5.13192	1.41677	2.04e-06	0.0214766					protein BUD31 homolog

## Sheet: S5-KEGG
category	subcategory	ID	Description	GeneRatio	BgRatio	pvalue	p.adjust	qvalue	geneID	Count
Genetic Information Processing	Translation	sasa03010	Ribosome - Salmo salar (Atlantic salmon)	23/213	286/14120	5.95885e-11	6.43555e-09	5.39432e-09	106577306/106605749/106591238/106610677/100286555/106573332/106607915/100195451/100196552/106600986/100194595/106582252/106589133/106570065/106577218/106608423/100194649/100195593/106612153/100194654/106606250/106606582/106606611	23
Metabolism	Global and overview maps	sasa01200	Carbon metabolism - Salmo salar (Atlantic salmon)	20/213	256/14120	1.88102e-09	1.01575e-07	8.51411e-08	100380798/106611092/100195460/106593318/106587404/106589533/106562243/106560816/100380782/100194617/106587025/106572524/100194765/106579549/106587214/106567176/106578535/100194920/106608299/106580927	20
Metabolism	Global and overview maps	sasa01230	Biosynthesis of amino acids - Salmo salar (Atlantic salmon)	14/213	174/14120	3.85288e-07	1.38704e-05	1.16262e-05	100380798/100195460/106587404/106589533/106562243/106560816/100194617/100380546/106572524/100194765/106579549/106587214/106567176/106578535	14
Cellular Processes	Transport and catabolism	sasa04137	Mitophagy - animal - Salmo salar (Atlantic salmon)	17/213	269/14120	6.84688e-07	1.84866e-05	1.54956e-05	106614017/100196559/100196362/106584661/106560578/106574090/106605979/106576153/106588861/106571799/106573130/106561541/106613511/106609324/106577557/100194654/106592072	17
Metabolism	Global and overview maps	sasa01210	2-Oxocarboxylic acid metabolism - Salmo salar (Atlantic salmon)	9/213	71/14120	1.13185e-06	2.4448e-05	2.04925e-05	106587404/106589533/106562243/106560816/106587025/106572524/106579549/106567176/106608299	9
Metabolism	Carbohydrate metabolism	sasa00020	Citrate cycle (TCA cycle) - Salmo salar (Atlantic salmon)	7/213	72/14120	0.000103364	0.00186056	0.00155953	106611092/106589533/106587025/106572524/106567176/106608299/106580927	7
Genetic Information Processing	Translation	sasa00970	Aminoacyl-tRNA biosynthesis - Salmo salar (Atlantic salmon)	6/213	69/14120	0.000596818	0.00920804	0.00771824	106560991/106565968/106583785/106586603/106610180/106589047	6

## Sheet: S6-Gene Duplicates
ensemblID	muscle	baseMean	log2FoldChange	lfcSE	pvalue	padj	gene_name	biomart_gene_name	gene_name_BLAST	gene_name_all	gene_description
ENSSSAG00000115945	heart	108.251	-0.783272	0.216785	1.45e-05	0.00413148	abcc1	ABCC1		abcc1	ATP Binding Cassette Subfamily C Member 1
ENSSSAG00000094035	heart	252.334	-0.54726	0.125527	8.55e-07	0.00074304		ABCC1		ABCC1
ENSSSAG00000043995	heart	96.0301	-0.61162	0.286192	0.00123684	0.0447636		acaca		acaca
ENSSSAG00000013940	heart	247.759	-0.578967	0.192217	0.000135926	0.0131758	acaca	acaca		acaca	Acetyl-CoA Carboxylase Alpha
ENSSSAG00000066800	heart	43.5343	-0.733563	0.33773	0.000964623	0.0391784		ACSF3		ACSF3
ENSSSAG00000072585	heart	360.748	-0.680318	0.176678	6.25e-06	0.00240845	acsf3	ACSF3		acsf3	Acyl-CoA Synthetase Family Member 3
ENSSSAG00000007690	heart	4702.66	-1.32509	0.530358	0.000211991	0.0164514	ACTA1	ACTA1		ACTA1	Actin Alpha 1, Skeletal Muscle
ENSSSAG00000062181	heart	36883	-0.819846	0.336319	0.000456319	0.0255333	ACTA1	ACTA1		ACTA1	Actin Alpha 1, Skeletal Muscle
ENSSSAG00000001972	heart	1416.38	0.409281	0.164062	0.000883187	0.0372639		anp32b		anp32b
ENSSSAG00000082362	heart	1451.73	0.449492	0.133489	5.27e-05	0.00803261	anp32b	anp32b		anp32b	Acidic Nuclear Phosphoprotein 32 Family Member B
ENSSSAG00000043938	heart	1122.39	-0.532506	0.115778	2.82e-07	0.00032095	ap1b1	ap1b1		ap1b1	Adaptor Related Protein Complex 1 Subunit Beta 1
ENSSSAG00000045173	heart	576.15	-0.446497	0.111522	4.92e-06	0.0022527	ap1b1	ap1b1		ap1b1	Adaptor Related Protein Complex 1 Subunit Beta 1
ENSSSAG00000015607	heart	1021.86	0.682842	0.177294	6.06e-06	0.00240845	bccip	bccip		bccip	BRCA2 And CDKN1A Interacting Protein
ENSSSAG00000059009	heart	538.483	0.701789	0.189068	1.02e-05	0.00316521	bccip	bccip		bccip	BRCA2 And CDKN1A Interacting Protein
ENSSSAG00000069505	heart	4722.55	0.335327	0.0912036	2.57e-05	0.00565437	btf3			btf3	Basic Transcription Factor 3
ENSSSAG00000000689	heart	9801.37	0.366093	0.0930801	1.01e-05	0.00316521	btf3			btf3	Basic Transcription Factor 3
ENSSSAG00000058620	heart	799.363	-0.592914	0.196693	0.000123117	0.0125822		cluha		cluha
ENSSSAG00000069687	heart	768.84	-0.453252	0.168079	0.000445073	0.0250654		cluha		cluha
ENSSSAG00000054381	heart	1193.51	0.34392	0.121149	0.000435807	0.0248115	CTDS2	CTDS2		CTDS2
ENSSSAG00000078630	heart	1829.34	0.444484	0.153704	0.000275781	0.0191759	CTDS2	ctdsp2		CTDS2
ENSSSAG00000093297	heart	729.842	-0.610668	0.244587	0.000556223	0.0279451		dbpa		dbpa
ENSSSAG00000100996	heart	265.103	-0.47984	0.209738	0.00116752	0.0434282		dbpa		dbpa
ENSSSAG00000112164	heart	1188.62	-0.447118	0.131537	4.93e-05	0.00786786		EIF4G1		EIF4G1	eukaryotic translation initiation factor 4 gamma 1-like
ENSSSAG00000047894	heart	974.957	-0.290962	0.0997102	0.000463453	0.0256342		EIF4G1		EIF4G1
ENSSSAG00000007550	heart	1382.47	0.504513	0.220263	0.00111883	0.0425708		EZH1		EZH1
ENSSSAG00000004144	heart	1289.82	0.650833	0.227072	0.000194793	0.0159724	EZH1	EZH1		EZH1	Enhancer Of Zeste 1 Polycomb Repressive Complex 2 Subunit
ENSSSAG00000064442	heart	1118.12	-0.886042	0.235235	6.89e-06	0.00249621	got2a	got2a		got2a	Glutamic-Oxaloacetic Transaminase 2
ENSSSAG00000039519	heart	6284.49	-0.628697	0.236217	0.000345019	0.0214199	got2a	AATM		got2a	Glutamic-Oxaloacetic Transaminase 2
ENSSSAG00000000959	heart	215.392	-1.47196	0.363928	1.08e-06	0.000804129	gys1	gys1		gys1	Glycogen Synthase 1
ENSSSAG00000042664	heart	1353.87	-1.37177	0.410133	1.76e-05	0.00455005	gys1	gys1		gys1	Glycogen Synthase 1
ENSSSAG00000040541	heart	569.744	-0.582426	0.190969	0.000111491	0.0119635	hipk3a	hipk3a		hipk3a	Homeodomain Interacting Protein Kinase 3
ENSSSAG00000004843	heart	369.98	-0.464257	0.137274	4.95e-05	0.00786786		hipk3a		hipk3a
ENSSSAG00000053757	heart	468.897	-0.674212	0.214871	7.72e-05	0.00971927		hspe1		hspe1
ENSSSAG00000081441	heart	1206.84	-0.598146	0.170403	2.47e-05	0.0055902		hspe1		hspe1
ENSSSAG00000003544	heart	398.12	0.374277	0.147162	0.000893292	0.0375326		mcrip1		mcrip1
ENSSSAG00000100218	heart	377.415	0.485773	0.153614	9.94e-05	0.0111706		mcrip1		mcrip1
ENSSSAG00000109121	heart	509.171	-0.651467	0.142985	2.93e-07	0.00032095	mrpl12	mrpl12		mrpl12	Mitochondrial Ribosomal Protein L12
ENSSSAG00000002735	heart	721.422	-0.523424	0.145048	1.91e-05	0.00461069	mrpl12	mrpl12		mrpl12	Mitochondrial Ribosomal Protein L12
ENSSSAG00000008288	heart	101.515	-0.662427	0.285855	0.000790604	0.0348823		mrpl52		mrpl52
ENSSSAG00000041616	heart	208.922	-0.413461	0.137026	0.00019613	0.0159815				mrpl52	mitochondrial ribosomal protein L52
ENSSSAG00000120928	heart	4287.1	-0.658852	0.206451	6.71e-05	0.0087518	ndufs8a	ndufs8a		ndufs8a	NADH:Ubiquinone Oxidoreductase Core Subunit S8
ENSSSAG00000003745	heart	2243.99	-0.584519	0.248233	0.000777939	0.0346156		ndufs8a		ndufs8a
ENSSSAG00000066482	heart	543.118	0.403337	0.171554	0.00121017	0.0443191		nmd3		nmd3
ENSSSAG00000078190	heart	867.286	0.443597	0.118731	1.47e-05	0.00413148	nmd3	nmd3		nmd3	NMD3 Ribosome Export Adaptor
ENSSSAG00000040214	heart	6072.53	-0.681537	0.211903	6.27e-05	0.00846524	nnt2			nnt2
ENSSSAG00000069620	heart	9038.7	-0.532938	0.225105	0.000841212	0.0362555	nnt2			nnt2
ENSSSAG00000007599	heart	642.216	-0.811421	0.331049	0.000495941	0.0266083	pcca	pcca		pcca	Propionyl-CoA Carboxylase Subunit Alpha
ENSSSAG00000112929	heart	919.493	-0.599507	0.229813	0.000422277	0.0244686	pcca	pcca		pcca	Propionyl-CoA Carboxylase Subunit Alpha
ENSSSAG00000058071	heart	775.736	0.361945	0.151812	0.00137195	0.0475954		PDCL3		PDCL3
ENSSSAG00000079401	heart	400.939	0.456668	0.150378	0.000164992	0.0148864	PDCL3	PDCL3		PDCL3	Phosducin Like 3
ENSSSAG00000046726	heart	1901.13	0.303932	0.0860113	5.47e-05	0.00810454		rpl19		rpl19
ENSSSAG00000067926	heart	13857.8	0.35469	0.0992842	3.44e-05	0.00654896	rpl19	rpl19		rpl19	Ribosomal Protein L19
ENSSSAG00000057006	heart	7563.31	0.283708	0.0817849	8e-05	0.00993843	rpl31	rpl31		rpl31	Ribosomal Protein L31
ENSSSAG00000098459	heart	11703.6	0.340528	0.116589	0.000352476	0.0216924	rpl31	rpl31		rpl31	Ribosomal Protein L31
ENSSSAG00000075399	heart	8224.58	0.366448	0.0969507	1.68e-05	0.00451747	RPL35	RPL35		RPL35	Ribosomal Protein L35
ENSSSAG00000072189	heart	11279.6	0.36837	0.107217	7.15e-05	0.00923083	RPL35	RPL35		RPL35	Ribosomal Protein L35
ENSSSAG00000006134	heart	4337.14	0.378174	0.102294	2.12e-05	0.00502779	rps27.2			rps27.2	Ribosomal protein S27
ENSSSAG00000007965	heart	1657.84	0.477208	0.0837165	9.47e-10	4.12e-06	rps27.2			rps27.2	Ribosomal Protein S27
ENSSSAG00000069593	heart	26739.8	0.288087	0.109561	0.00113955	0.042939		RPS3A		RPS3A
ENSSSAG00000052007	heart	22045.3	0.29893	0.109538	0.000773814	0.0345195	RPS3A	RPS3A		RPS3A	Ribosomal Protein S3A
ENSSSAG00000107958	heart	4074.44	0.252582	0.0919295	0.00101135	0.0403841		RS17		RS17
ENSSSAG00000015449	heart	3404.07	0.396432	0.126791	0.000144384	0.0137905		rs17		rs17
ENSSSAG00000076968	heart	3043.84	-0.612996	0.214596	0.000206458	0.01628	samm50l	samm50l		samm50l	SAMM50 Sorting And Assembly Machinery Component
ENSSSAG00000047895	heart	2069.79	-0.47339	0.178946	0.000479492	0.0260474	samm50l	samm50l		samm50l	SAMM50 Sorting And Assembly Machinery Component
ENSSSAG00000091496	heart	598.365	0.390532	0.123848	0.00014078	0.0135456	SAP18	SAP18		SAP18	Sin3A Associated Protein 18
ENSSSAG00000114554	heart	938.244	0.530414	0.159092	5.12e-05	0.00799702	sap18	sap18		sap18	Sin3A Associated Protein 18
ENSSSAG00000074712	heart	806.8	-0.553333	0.219336	0.00056471	0.0282819	si:ch211-215a10.4	si:ch211-215a10.4		si:ch211-215a10.4
ENSSSAG00000084385	heart	647.754	-0.359913	0.143363	0.00100487	0.0402445		si:ch211-215a10.4		si:ch211-215a10.4
ENSSSAG00000066339	heart	1412.89	-1.28889	0.729371	0.000948142	0.0386294	slc2a1b			slc2a1b	Solute Carrier Family 2 Member 1
ENSSSAG00000078313	heart	5051.93	-0.848318	0.312041	0.00021005	0.0163984	slc2a1b			slc2a1b	Solute Carrier Family 2 Member 1
ENSSSAG00000009439	heart	382.013	-0.86721	0.458511	0.00139777	0.0480828		SRL		SRL
ENSSSAG00000038939	heart	802.868	-0.710731	0.25223	0.000205391	0.0162783	SRL	SRL		SRL	Sarcalumenin
ENSSSAG00000049415	heart	5436.88	-0.545174	0.223628	0.0006747	0.0318134	srl	srl		srl	Sarcalumenin
ENSSSAG00000007060	heart	166.297	0.540787	0.19257	0.000271811	0.0190523	TFAP4	TFAP4		TFAP4	Transcription Factor AP-4
ENSSSAG00000040482	heart	142.353	0.642882	0.167412	6.78e-06	0.00249013	TFAP4	TFAP4		TFAP4	Transcription Factor AP-4
ENSSSAG00000042515	heart	746.966	-0.666111	0.26446	0.000478222	0.0260474		TRAP1		TRAP1
ENSSSAG00000090988	heart	585.156	-0.562849	0.161051	2.63e-05	0.00565437	TRAP1	TRAP1		TRAP1	TNF Receptor Associated Protein 1
ENSSSAG00000050408	heart	789.913	0.339581	0.111526	0.000241508	0.0179411		UBC9		UBC9
ENSSSAG00000002161	heart	713.201	0.343629	0.110257	0.000189026	0.0158484		UBC9		UBC9
ENSSSAG00000003539	heart	3166.8	-0.869549	0.265358	4.19e-05	0.0071834	uqcrc2a			uqcrc2a	Ubiquinol-Cytochrome C Reductase Core Protein 2
ENSSSAG00000042984	heart	1699.95	-0.763777	0.325488	0.000650862	0.0311971	uqcrc2a			uqcrc2a	Ubiquinol-Cytochrome C Reductase Core Protein 2
ENSSSAG00000053711	heart	916.002	0.237407	0.081728	0.000690076	0.0322468	usf1	usf1		usf1	Upstream Transcription Factor 1
ENSSSAG00000042573	heart	587.424	0.25397	0.0898317	0.000808306	0.0353634		usf1		usf1
ENSSSAG00000085644	heart	139.623	0.37578	0.143332	0.000712685	0.0327747		zbtb14		zbtb14
ENSSSAG00000076360	heart	111.434	0.429887	0.164502	0.000604402	0.0294575		zbtb14		zbtb14
